# Supplementary material for: Ethical and Methodological Considerations of Twitter Data for Public Health Research: Systematic Review
Source: J Med Internet Res. 2022 Nov 29;24(11):e40380. doi: 10.2196/40380 (PMC9748795; doi:10.2196/40380)
Supplement: Multimedia Appendix 2 [file jmir_v24i11e40380_app2.xlsx]

## Sheet: Full Data Extraction Sheet
ID	GeographicFocusofRQ	SampleSize	UnitofAnalysis	Daterangeoftweets	Dateresearcherspulledtweets	InclusionCriteria	ExclusionCriteria	DesignCaseCont	DesignCaseStudy	DesignCrossSection	DesignLongitudinal	DesignPilot	DesignTimeSeries	DesignCohort	GeoFocus	Linking_none	Linking_geo	Linking_time	Linking_username	Linking_TweetChars	Linking_BasicDemos	Linking_Network	Linking_Photo	Linking_UserType	Linking_namedInfluencer	Linking_PHI	ID_Level	PurMsrAna_network	PurMsrAna_Tool	PurMsrAna_sentML	PurMsrAna_sentGEO	PurMsrAna_sentCOUNTS	PurMsrAna_content_NLP	PurMsrAna_sent_NLP	PurMsrAna_surv_NLP	PurMsrAna_contentML	PurMsrAna_contentGEO	PurMsrAna_contentCOUNTS	PurMsrAna_survML	PurMsrAna_survGEO	PurMsrAna_survCOUNTS	Topic_chronic	Topic_ID	Topic_Sub	Topic_MH	Topic_HealthProm	Topic_EnviroHz	Topic_ADR	Topic_HCSystem
188	No mention	4978	tweets	April 12 - May 10 2014	Not mentioned	English language; using keywords or common alternative spelling of keywords	Tweets that were direct @ replies	0	0	1	0	0	0	0	0	0	0	0	0	1	0	0	0	0	0	0	1	0	0	0	0	0	0	1	0	0	0	0	0	0	0	0	0	1	0	0	0	0	0
127	49 countries	3535	tweets	March 2011	Not mentioned	English language, containing words "emergency contraception," "morning-after pill," "day-after pill"	Not mentioned	0	0	1	0	0	0	0	1	0	1	0	1	0	0	0	0	0	0	0	1	0	0	0	0	0	0	0	1	0	0	0	0	0	0	0	0	0	0	0	1	0	0
138	55 mile radius around Cincinnati OH	2737	tweets	11/1/14 - 5/1/15	N/A	English tweets in hospital's primary service area with keywords nausea, nauseous, coughing, wheezing, asthma, sneezing, headache, achy, antibiotics, flu	Tweets without explicit latitude and longitude coordinates; retweets, tweets w/ebola and game, tweets with URLS	0	0	0	0	0	1	0	3	0	1	0	0	0	0	0	0	0	0	0	1	0	0	0	0	0	0	0	0	0	0	0	1	0	0	0	1	0	0	0	0	0	0
161	Australia	6545	tweets	1/1/2017-6/31/2017 (dissemination analysis), 8/3/2017-8/8/2017 (content analysis)	N/A	#Fraility	Tweets pulled by search but deemed to be unrelated	0	0	1	0	0	0	0	3	0	0	0	0	0	0	0	0	1	0	0	0	0	0	0	0	0	0	0	0	0	0	0	0	0	0	1	0	0	0	0	0	0	0
368	Australia	423	tweets	41760	n/a	tweets including #IHMayDay on May 1, 2014	inactive retweets (NOT retweeted manually or containing additional comments)	0	0	1	0	0	0	0	3	0	0	0	0	1	0	0	0	0	1	0	1	0	0	0	0	0	0	0	0	0	0	0	0	0	0	0	0	0	0	0	0	0	0
62	Baltimore, MD	N/A	tweets	Data collected from 11/20/11-3/16/14	N/A	Tweets indicating influenza infection in US, MD, and Baltimore	Non-influeza infection tweets	0	0	0	0	0	0	0	0	0	1	0	0	0	1	0	0	0	0	1	0	0	0	0	0	0	0	0	0	0	0	0	1	0	0	0	1	0	0	0	0	0	0
59	Boston, MA	N/A	tweets	41379	N/A	Radius of tweets to 35 miles from Boston Marathon finish line with word stems 'explos*' or 'explod*' and words beginning with 'bomb'	No mention	0	0	1	0	0	0	0	0	0	1	0	0	0	0	0	0	0	0	0	2	0	0	0	0	0	0	0	1	0	1	0	0	1	0	0	1	0	0	1	0	0	0
100	Boston, Chicago, Cleveland, Columbus, Denver, Detroit, Fort Worth, Nashville-Davidson, New York, San Diego, and Seattle	159802	tweets	Not mentioned	August 25, 2013 to March 1, 2014	Tweets that contained the keyword "flu" posted between August 25, 2013 and ending on March 1, 2014 from users who resided within a 17-mile radius from the center of 11 different cities (Boston, Chicago, Cleveland, Columbus, Denver, Detroit, Fort Worth, Nashville-Davidson, New York, San Diego, and Seattle)	Not mentioned	0	1	0	0	0	0	0	3	1	0	0	0	0	0	0	0	0	0	0	1	0	0	0	0	0	0	0	1	1	0	0	1	0	0	0	1	0	0	0	0	0	0
210	Boston, MA	N/A	tweets	Apr 15, 2015-Mar 24, 2017	n/a	all geocoded tweets between Apr 15, 2015-Mar 24, 2017, subset extracted containing a generated list of key influenza-related terms and phrases	n/a	0	1	0	0	0	0	0	0	0	1	0	0	0	0	0	0	0	0	0	0	0	1	0	0	0	0	0	0	0	0	0	0	0	0	0	1	0	0	0	0	0	0
78	Brazil	14611	tweets	10/2012-5/2015	N/A	Dengue, hashtags with dengue, coordinates within Brazil	non-Brazil tweets	0	0	1	0	0	0	0	0	1	0	0	0	0	0	0	0	0	0	0	0	0	1	0	0	0	0	0	0	0	0	0	1	0	0	0	1	0	0	0	0	0	0
221	Brazil	1659361	tweets	2012-2016	N/A	Keywords: Dengue, aedes, aegypti	Tweets not about personal experience w/Dengue	0	0	1	0	0	0	0	0	0	1	0	0	0	0	0	0	0	0	0	0	0	0	0	0	0	0	0	0	0	0	0	1	0	0	0	1	0	0	0	0	0	0
251	Brazil	100133	tweets	January 2014 and March 2015	N/A	All public tweets published between January 2014 and March 2015 in Brazil. Data processing pipeline to filter relevant HIV and discrimination related tweets: 1) Portuguese taxonomy- 1966 keywords/phrases related to HIV/AIDS and discrimination--> text of a tweet contains any of keywords/phrases of the taxonomy. 2) Tweets geolocation- metadata contained latitude-longitude combination from within Br…	No mention	0	0	0	0	0	1	0	0	0	1	0	0	0	0	0	0	0	0	0	0	0	0	0	0	1	1	0	1	0	0	1	0	0	1	0	1	0	0	0	0	0	0
13	CA (Disneyland)	1154156	tweets	12/1/2014-4/30/2015	N/A	Containing the word measles in timeframe	Not mentioned	0	0	1	0	0	0	0	0	0	0	0	1	0	0	0	0	0	0	0	1	0	1	1	0	0	0	0	0	1	0	0	0	0	0	0	1	0	0	0	0	0	0
109	California	17099	tweets	1 January - 5 June 2012	Coding was done in July 2015	#prop29, #yeson29, #beatcancer; ‘California Cancer Research Act’; ‘Californians Care’; ‘California Tax (es)’; ‘CA Tax (es)’; ‘Californians for a Cure’; ‘prop29’; ‘Proposition 29’; ‘@prop29’; ‘LaDonna Porter.’ Additional keywords applied to 2 keywords after quality assessment: tobacco; cigarette; taxes.	Non-English tweets excluded; assessed keyword precision (80% precision) to accept tweets from each keyword & applied additional keyword filters to refine results from 2 of the original keywords that did not meet precision criteria; excluded non-sensical tweets	0	0	1	0	0	0	0	0	1	0	0	0	0	0	0	0	0	0	0	2	0	0	0	0	0	0	1	0	0	0	0	0	0	0	0	0	1	0	0	0	0	1
233	California, U.S.	1154156	tweets	12/1/2014-4/30/2015	N/A	Tweets with term measles	Tweets before first California measles outbreak cases, tweets after California officials declared end of outbreak	0	0	0	0	0	0	0	3	1	0	0	0	0	0	0	0	0	0	0	1	0	0	0	0	0	0	1	0	0	0	0	0	0	0	0	0	0	0	0	1	0	0
205	California, U.S.	1879	tweets	November 2 to November 8, 2015	N/A	Freshmen at University of California, Los Angeles (UCLA) with a Twitter account that post at least 2 tweets/week, willing to share their Twitter handle	Retweets	0	0	0	1	0	0	0	3	1	0	0	0	0	0	0	0	0	0	0	2	0	0	0	0	0	0	0	1	0	0	0	0	0	0	0	0	0	1	0	0	0	0
57	Canada	2400	tweets	6/1/2009 - 6/30/2009	June 16, 2009 - June 20, 2009	Tweets containing the word 'health'. Health as a single word, part of a word (i.e., healthcare), or in a URL or hashtag (i.e., #health)	Tweets that were incomprehensible, not in English, or used health in an inapt context (e.g., word ‘health’ used in reference to ‘health pack,’ an element of first-person shooter video game) not included in the study.	0	0	1	0	0	0	0	0	1	0	0	0	0	0	0	0	0	0	0	2	0	0	0	0	0	0	0	1	0	0	0	0	0	0	0	0	0	0	1	0	0	0
70	Canada	7222	tweets	41579	N/A	Hashtag #movember, in November 2013, in English	RTs, modified tweets, duplicate tweets	0	0	1	0	0	0	0	0	0	1	0	0	0	1	0	0	0	0	0	1	0	0	0	0	0	0	1	0	0	0	0	0	0	0	1	0	0	0	0	0	0	0
73	Canada	310	tweets	11/3/2014 - 12/3/2014	N/A	English language, with keyword "gene patents"	Tweets not mentioning CHEO lawsuit or gene patents	0	0	0	1	0	0	0	0	0	1	0	0	0	0	0	0	0	0	0	2	0	0	0	0	0	0	1	1	0	0	0	0	0	0	0	0	0	0	0	0	0	1
356	Canada	826	tweets	June 15-Jul13,2017	tweets from Canada including any of the following terms: fentanyl, oxycontin, opioid, oxycodone, oxy, vicodin, hydromorphine, hydrocodone, morphine, methadone, percocet, codeine, heroin, Tylenol 3, vikes, percs, codeine cough syrup, drinking lean	retweets, tweets relating to news stories or health organizations, messages with opioid terms in user's name but not message, duplicates, messages comprising numbers and characters instead of text, tweets deemed irrelevant	location; geotag of tweet or profile	0	0	1	0	0	0	0	0	1	0	0	0	0	0	0	0	0	0	0	0	0	0	0	0	0	0	1	0	0	0	0	0	0	0	0	0	1	0	0	0	0	0
7	Centre County, PA	8877	tweets	8/2012-5/2013	N/A	Tweets about influenza in Centre County, PA from 104 individuals diagnosed w/influenza from Penn State's Health Services and had used Twitter accounts in same period. Messages with neutral or negative sentiment, alon gwith symptom, body part, or pain location expressions	Messages with positive sentiment	0	1	0	0	0	0	0	0	0	0	0	0	0	0	0	0	0	0	1	2	0	1	1	0	0	0	0	1	0	0	0	1	0	0	0	1	0	0	0	0	0	0
90	cgreater Columbia, South Carolina	95147	tweets	T1: Sept 30-Oct 2, 2015. T2: Oct 3-4, 2015. T3: Oct5-14, 2015. T4: Apr1-14, 2016.	T1-T3: Dec 2015. T4: May 2016.	tweets with hashtag #SCFlood between Sept 30-Oct 14, 2015 and Apr1-14, 2016	n/a	0	0	1	0	0	0	0	0	0	1	0	0	0	0	0	0	0	0	0	0	0	0	0	0	0	0	0	1	0	0	0	0	0	0	0	0	0	0	0	1	0	0
211	Chicago, IL	7967	tweets	Jan1-Jun30,2013	Jan1-Jun30,2013	geotagged tweets posted in the contiguous US between Jan1-Jun30,2013	not a local resident of Chicago	0	1	0	0	0	0	0	0	0	1	1	1	0	0	0	0	0	0	0	0	0	0	0	0	0	0	0	0	0	0	0	1	1	0	0	0	0	0	0	0	0	0
318	China	315000000	tweets	5/2013-11/2014	N/A	Contains smog key phrases: 200 key phrases in Chinese	N/A	0	0	1	0	0	0	0	0	0	1	0	0	0	0	0	0	0	0	0	0	0	1	0	0	0	0	0	0	0	0	0	1	0	0	0	0	0	0	0	1	0	0
319	China	1680	tweets	4/1/2013-6/2/2013	N/A	Contains phrases: "chicken feet with pickled peppers," H7N9, Avian influenza	N/A	0	0	1	0	0	0	0	0	1	0	0	0	0	0	0	0	0	0	0	0	0	0	0	0	0	0	0	0	0	0	0	0	0	0	0	1	0	0	0	0	0	0
324	China	1680	tweets	2011	N/A	Posts on swine flue	Spam posts	0	0	1	0	0	0	0	0	0	1	0	0	0	0	0	0	0	0	0	0	0	0	0	0	0	0	1	0	0	0	0	0	0	0	0	1	0	0	0	0	0	0
327	China	5971	tweets	40627	N/A	Content (reposts, comments) of 1 original self-harm post	N/A	0	1	1	0	0	0	0	0	0	1	0	0	0	0	0	0	0	0	0	2	1	0	0	0	0	0	0	0	0	0	0	0	0	0	0	0	0	1	0	0	0	0
328	China	N/A	tweets	1/1/2012-6/30/2013	N/A	Keywords generated by algorithm (related to avian flu A(H7N9), MERS-CoV)	N/A	0	0	1	0	0	0	0	0	1	0	0	0	0	0	0	0	0	0	0	0	0	0	0	0	0	0	1	0	0	0	0	0	0	0	0	1	0	0	0	0	0	0
329	China	N/A	tweets	Day of the year with largest number of posts for each of the 42 diseases	N/A	Keywords based on list of 42 notifiable infectious diseases in mainland China	N/A	0	0	1	0	0	0	0	0	1	0	0	0	0	0	0	0	0	0	0	1	0	0	0	0	0	0	1	1	0	0	0	0	0	0	0	1	0	0	0	0	0	0
330	China	226841122	tweets	41197	N/A	Contained key word: handwashing, from users who had 1,000 followers or more	data collectected in 2012 but not on 10/15/2012, posts related to washing basins, toilet/restroom and hand soap (Chinese characters have multiple meanings).	0	0	1	0	0	0	0	0	1	0	0	0	0	0	0	0	0	0	0	1	0	0	0	0	0	0	0	0	0	0	0	0	0	0	0	0	0	0	1	0	0	0
333	China	7816000	tweets	Mar 31-Apr 24,2013	Mar 31-Apr 24,2013	posted/forwarded posts on Weibo with the keyword H7N9 between Mar 31-Apr 24, 2014	n/a	0	0	1	0	0	0	0	0	1	0	0	0	0	0	0	0	0	0	0	0	0	0	0	0	0	0	0	0	0	0	0	0	0	1	0	1	0	0	0	0	0	0
336	China	4969	tweets	n/a	generation of the Weibo User Pool initiated in 2012, final data collection ended Mar9, 2015	one initial Weibo user randomly selected, then expanded to be a pool of active users to build Weibo User Pool. Inclusion search terms within this pool were: live broadcast of suicide, suicide, suicide show	posts deemed irrelevant. Posts reflecting one's own suicide attempt rather than one's attitudes towards those who broadcase their suicide attempts on SM. Posts discussing any attempter whose suicidal posts were released postmortem. Posts not in Chinese or English. Posts which couldn't be accurately coded due to lack of context or use of keywords only	0	0	1	0	0	0	0	0	0	1	0	0	0	1	0	0	0	0	0	1	0	0	0	0	0	1	1	1	0	0	0	0	0	0	0	0	0	1	0	0	0	0
337	China	7212	tweets	First 12 hours after following discrete incidents: 12/7/12 21:05;16/02/2013 23:57; 09/12/2013 17:36; 19/02/16 19:57	n/a	According to a previous study, 30 relevant incidents that took place on Sina Weibo were identified. After that, the Weibo accounts associated with identified incidents were searched and found.	Accounts that have been deleted. Accounts with suicide-related posts deleted. Accounts with very few comments which were posted on suicide-related posts during the first 12h after disclosure of suicidality.	0	1	0	0	0	0	0	0	0	1	1	0	0	1	0	0	0	0	1	1	0	1	1	0	0	1	1	0	1	0	0	0	0	0	0	0	0	1	0	0	0	0
354	China	897	tweets	5/12/2015 - 8/21/2015	Not mentioned	Postings with keyword anxiety; users who posted more than twice	Not mentioned	0	0	1	0	0	0	0	0	1	0	0	0	0	0	0	0	0	0	0	1	0	0	0	0	0	0	0	1	1	0	0	1	0	0	0	0	0	1	0	0	0	0
355	China	1440446	tweets	5/12/2015 - 8/21/2015	Not mentioned	Postings with keyword depression; users who posted more than twice	Not mentioned	0	0	1	0	0	0	0	0	1	0	0	0	0	0	0	0	0	0	0	1	0	0	0	0	0	0	0	1	1	0	0	1	0	0	0	0	0	1	0	0	0	0
377	China	917708	tweets	2009-Dec2013	41609	100 most recent messages from each user starting with a small set of randomly selected seed users and recursively downloaded data for the user’s followers, then filtered to include one of 1282 health-related terms	n/a	0	0	1	0	0	0	0	0	0	1	1	0	0	1	0	0	0	0	0	1	0	1	0	0	0	0	0	1	1	0	0	1	0	0	0	0	0	0	1	1	0	0
388	China	50000000	tweets	Jan1,2015-Oct30,2016	n/a	check-in records from one of 1.1M points of interest (each with at least 20 accumulated check-ins) between Jan1,2015-Oct30,2016	n/a	0	0	1	0	0	0	0	0	0	1	0	0	0	0	0	0	0	0	0	0	0	0	0	0	0	0	0	0	0	0	0	0	1	0	0	0	0	0	1	1	0	0
400	China	1877660	tweets	July15-Aug7,2018	n/a	posts containing the keywords "unqualified vaccine," "Changsheng bio-technology company," "rabies vaccine," and "DPT vaccine" between Jul15-Aug7,2018	n/a, but mentions that the data collected were "original articles on four social media" so possibly exclusion of duplicates	0	0	0	0	0	0	0	0	0	0	1	0	0	0	0	0	0	0	0	0	0	0	0	0	0	1	1	0	0	0	0	0	0	0	0	0	0	0	0	0	0	0
407	China	718419	tweets	3/31/2013 - 4/30/2013	Not mentioned	Posts with search phrase "H7N9" from "authenticated users whose identities had been verified by Weibo"	Not mentioned	0	0	1	0	0	0	0	0	0	0	1	1	0	0	0	0	0	0	0	2	0	0	0	0	0	0	0	1	0	0	0	0	0	0	0	1	0	0	0	0	0	0
411	China	952758	accounts	May17-Aug21,2015	n/a	posts from users who mentioned the keyword "suicide" at least twice during study duration. And 10M postings randomly selected from original dataset of latest 1,000 postings of 1M users	users who were deemed to NOT be a USI through manual coding	0	0	0	0	1	0	0	0	0	0	1	0	0	0	0	0	0	0	0	1	0	0	1	0	0	1	1	1	1	0	0	1	0	0	0	0	0	1	0	0	0	0
229	Colombia, El Salvador, Honduras, Venezuela, Martinique	N/A	tweets	May 2015-Jan 2016	N/A	Keywords: Zika, microcephaly, microcefalia (which only showed up in Colombia and Venezuela)	N/A	0	0	0	0	0	1	0	0	1	0	0	0	0	0	0	0	0	0	0	0	0	1	0	0	0	0	0	0	0	0	0	0	0	0	0	1	0	0	0	0	0	0
35	Contiguous US	50000000	tweets	2011-2012	N/A	Geotagged (contiguous US)	Non contiguous US tweets	0	0	1	0	0	0	0	3	0	1	0	0	0	0	0	0	0	0	0	0	0	1	0	0	0	0	0	0	0	0	0	0	0	0	0	0	0	0	1	0	0	0
105	England	10702063	tweets	Not mentioned	September 2015 to November 2015, June 2016 to August 2016, January 2017 to July 2017	Public tweets from England in English using emojis, containing words or hashtags about asthma or wheezing, respiratory distress, difficulty breathing	Users outside of England	0	0	0	0	0	0	0	0	1	0	0	0	0	0	0	0	0	0	0	0	0	0	1	0	0	0	1	1	1	0	0	1	0	0	1	0	0	0	0	0	0	0
349	England	550	tweets	January 1, 2016 to July 25, 2016	Not mentioned	Tweets, retweets, and responses posted by @GrangerKate between January 1, 2016 and July 25, 2016	Tweets from accounts other than Dr. Granger's, retweets with no annotation, tweets not relevant to Dr Granger's condition	0	1	0	0	0	0	0	0	1	0	0	0	0	0	0	0	0	0	0	2	0	0	0	0	0	0	0	0	0	0	0	0	0	0	1	0	0	0	0	0	0	1
352	England and Wales	84438013	tweets	February to August 2014	N/A	Tweets containing exact geo-location information (geographical bounding box containing England and Wales) matching symptom keywords	No mention	0	1	0	0	0	0	0	0	0	1	0	0	0	0	0	0	0	0	0	2	1	1	0	0	0	0	0	0	0	0	0	1	0	0	0	1	0	0	0	0	0	0
170	Five counties in Florida, US	9502	tweets	May 7-Nov 3, 2014 (missing tweets from Jun 8-10, Sept14-20, & Oct 9)	May 7-Nov 3, 2014 (did not pull tweets from Jun 8-10, Sept14-20, & Oct 9)	tweets containing one of 45 keywords for 2 themes (AC and heat) between May 7 to November 3, 2014	retweets, irrelevant tweets, and tweets posted by users who used the same keywords more than 10 times (to avoid possible advertisements).	0	0	1	0	0	0	0	3	0	1	0	0	0	0	0	0	0	0	0	0	0	0	0	0	0	0	0	1	1	1	0	1	1	0	0	0	0	0	0	1	0	0
89	Flint, Michigan || USA	N/A	tweets	Jan 1, 2016-Dec 31,2016	n/a	tweets with the hashtag #flintfwd between Jan1, 2016-Dec 31, 2016	??	0	1	0	0	0	0	0	3	0	1	0	1	0	0	0	0	0	0	0	2	0	0	0	0	0	0	0	0	0	0	0	0	0	0	0	0	0	0	0	1	0	0
101	Fort Lauderdale, FL and VA	3305686	tweets	December 23, 2016 to January 20, 2017	December 23, 2016 to January 20, 2017	Tweets discussing the Fort Lauderdale shooting and/or the perpetrator; tweets containing the words or hashtags “mental health,” “mental illness,” and “insane”	Tweets not in English	0	0	1	0	0	0	0	0	0	1	0	0	0	0	0	0	0	0	0	0	0	0	1	0	0	0	1	1	1	0	0	1	0	0	0	0	0	1	0	0	0	0
270	Fort Worth Metropolitan area, TX	464000000	tweets	10/11/13-12/31/13	N/A	19 keywords related to asthma	non-English tweets, RTs	0	0	1	0	0	0	0	0	0	1	0	0	0	1	0	0	0	0	0	0	0	0	0	0	0	0	0	0	0	0	0	1	0	0	1	0	0	0	0	0	0	0
307	France, , United Kingdom, United States	10534	tweets	September 30, 2014 to April 5, 2015	N/A	Tweets in French and English containing at least one mention of one of the 33 selected drugs.	Tweets containing URLs, and retweets.	0	0	1	0	0	0	0	3	0	0	0	0	0	1	0	0	0	0	0	2	0	0	0	0	0	0	0	0	0	0	1	0	0	1	0	0	0	0	0	0	1	0
2	Global	193379	tweets	8/1/14 - 7/31/15	N/A	English only, HPV, HPVvaccine, HPVshot, Gardasil, Cervarix, gay/s, MSM/s, bisexual/s	N/A	0	0	1	0	0	0	0	1	0	1	0	0	0	0	0	0	0	0	0	0	0	0	1	0	0	0	1	0	1	0	0	0	0	0	0	0	0	0	0	0	0	0
3	Global	1962766	tweets	6/26/17 – 10/19/17	N/A	21 keywords/phrases (eg, suicide, kill myself, want death)	Anything with a URL, or keyword like hotline, suicide bomb, suicide attack	0	0	1	0	0	0	0	1	1	0	0	0	0	0	0	0	0	0	0	1	0	0	1	0	0	0	0	0	0	0	0	1	0	0	0	0	0	1	0	0	0	0
8	Global	155647	tweets	7/2014-3/2015 (3 timepoints: Aug 4-8, 2014; Oct 23-26, 2014; Mar 3-7, 2015)	N/A	All Ebola-related hashtags in English and Spanish	N/A	0	0	0	1	0	0	0	1	0	1	0	1	0	0	0	0	0	0	1	1	0	0	0	0	0	1	0	0	0	0	0	0	0	0	0	1	0	0	0	0	0	0
15	Global	150549	tweets	9/22/2015 from 5:42 - 8:42 (social network analysis), 9/19/2015-9/25/2015 (thematic and location analysis)	9/22/2015 from 5:42 - 8:42 (social network analysis), 9/19/2015-9/25/2015 (thematic and location analysis)	Tweets connected to #ShoutYourAbortion, mentions, replies	Not associated with #ShoutYourAbortion	0	0	1	0	0	0	0	1	0	1	0	0	0	0	0	0	0	0	0	1	1	0	0	0	0	0	1	0	0	0	0	0	0	0	0	0	0	0	0	0	0	0
19	Global	7679	tweets	April 28th to April 29th 2009; a second search pulled from January 2009 until November 2009	N/A	Tweets with keywords swine flu, H1N1 that were posted at the height of the swine flu pandemic	Duplicate tweets	0	1	0	0	0	0	0	1	1	0	0	0	0	0	0	0	0	0	0	2	0	0	0	0	0	0	1	0	0	0	0	0	0	0	0	1	0	0	0	0	0	0
22	Global	367000	tweets	42278	April 2015 to March 2016	Public tweets in English using the words or hashtags "vape" or "e-cig" or related to e-cigarettes or vaping	Non-english, non-related to cigarettes or vaping	0	0	0	0	0	0	0	1	1	0	0	0	0	0	0	0	0	0	0	1	0	0	0	0	0	0	1	0	0	0	0	0	0	0	0	0	1	0	0	0	0	0
23	Global	5149	tweets	12pm - 12am GMT-5 (US EST), on 9/18/2014 i.e. World Vaping Day	Same	Public tweets, generated on World Vaping Day, English only, keywords related to vaping (vapor, vape, vaping, vapin, vapes, vaper, vapers, vapeon, vapecommunity, ecig), #vapelife, #vapecommunity, #worldvapingday, #vapeon	False positives (vapor trail, vapor rub)	0	0	1	0	0	0	0	1	0	0	0	1	0	0	0	0	0	0	0	1	0	0	1	0	0	0	1	1	1	0	0	1	0	0	0	0	1	0	0	0	0	0
24	Global	197	tweets	2017 - 2018	N/A	Public tweets including keyword antibiogram	Not mentioned	0	0	1	0	0	0	0	1	1	0	0	0	0	0	0	0	0	0	0	0	0	0	0	0	0	0	0	1	0	0	0	0	0	0	0	0	0	0	0	1	0	0
25	Global	15000000	tweets	March 1, 2015, to October 31, 2016	N/A	English-language tweets mentioning Zika and related terms which contained at least one of a set of first-person pronouns and at least one of a large set of travel-related terms.	Excluding retweets	0	0	1	0	0	0	0	1	0	0	1	0	0	0	0	0	0	0	0	0	0	0	0	0	0	0	0	0	0	0	0	1	0	0	0	1	0	0	0	0	0	0
34	Global	2698114	tweets	3/26/13 - 1/19/14	N/A	All tweets and RT with the term 'diabetes'	Not mentioned	0	0	0	1	0	0	0	1	0	0	0	1	0	1	0	0	0	0	0	1	0	0	0	0	0	0	0	0	0	0	0	0	0	0	1	0	0	0	0	0	0	0
40	Global	3700000	tweets	5/1/2013-5/1/2014	N/A	Keywords list related to e-cigarattes	non-relevant tweets (retweets with no additional context, spam, duplicates, user account suspended tweets, conversations without context)	0	0	1	0	0	0	0	1	1	0	0	0	0	0	0	0	0	0	0	0	1	1	1	0	0	1	1	0	1	0	0	0	0	0	0	0	1	0	0	0	0	0
41	Global	540	tweets	"2 week period in March through early April"	N/A	Search terms: Duragesic, Fentanyl, Hydrocodone, Hydros, Oxy, Oxycodone, Oxycotin, Oxycotton, Vicodin, Vikes, Oxycontin	non-opioid use of search term, tweets from usernames containing search terms but whose messages did not contain search terms)	0	0	1	0	0	0	0	1	0	0	0	1	0	0	0	0	0	0	0	1	0	0	0	0	0	0	1	0	0	0	0	0	0	0	0	0	1	0	0	0	0	0
42	Global	5650989	accounts	8/26/2013-10/1/2014	N/A	English, ASD keywords (autism, adhd, asperger, aspie)	Tweets not in English and tweets not containing ASD keywords	0	0	1	0	0	0	0	1	1	0	0	0	0	0	0	0	0	0	0	1	0	1	0	0	0	0	0	0	1	0	0	0	0	0	0	0	0	1	0	0	0	0
44	Global	5395	tweets	May 1, 2009 to December 31, 2009	May 1, 2009 to December 31, 2010	Containing hashtags or keywords "H1N1", "swine flu", and "swineflu"	Non-english, tweets that had [RT @ username" or "RT@username] to prevent spam	0	0	0	0	0	0	0	1	1	0	0	0	0	0	0	0	0	0	0	0	0	0	0	0	0	1	1	1	0	0	0	0	0	0	0	1	0	0	0	0	0	0
48	Global	1204	tweets	Not mentioned	Aug. 30, 2011, through Sept. 24, 2011	100 tweets per pain type via searching for both anatomical words (“tooth,” “teeth,” “back,” “head,” “ear” and “ears”) and pain words (“ache,” “aches,” “ached” and “aching”)	Tweets with hyperlinks, retweets, tweets that were not relevant (ex. earrings caused earlobe pain), non English tweets, duplicate tweets (from users already in the study)	0	0	0	0	0	0	0	1	1	0	0	0	0	0	0	0	0	0	0	1	0	0	1	0	0	0	1	0	1	0	0	0	0	0	1	0	0	0	0	0	0	0
65	Global	13146	tweets	Jan 2010 - Jan 2015	42005	Tweets of followers of 7 largest e-cig brands and hashtags vape, mod, vapeing, flavhub, eliquid, ejuice, ecigs, etc	No mention	0	0	1	0	0	0	0	1	1	0	0	0	0	0	0	0	0	0	0	1	0	0	0	0	0	0	0	0	0	0	0	1	0	0	0	0	1	0	0	0	0	0
68	Global	1642	tweets	9/2010 - 8/2013	N/A	Tweets filtered by keywords related to HIV and HIV treatments; from users with HIV whose tweets reference treatments, symptoms, opinions, feelings	"noisy" tweets: irrelevant content but still found within keyword filters	0	0	0	1	0	0	0	1	0	1	0	0	0	0	1	0	0	0	0	1	1	0	1	0	0	0	0	0	0	0	0	1	0	0	0	1	0	0	0	0	1	0
69	Global	2783	tweets	12/19/14 - 2/7/15	N/A	English-language tweets with terms "Gordie Howe" and "stem cell", within specific timeframe	Tweets not directly related to treatment story	0	0	0	1	0	0	0	1	1	0	0	0	0	0	0	0	0	0	0	1	0	0	0	0	0	0	1	0	0	0	0	0	0	0	0	0	0	0	0	0	0	1
71	Global	99485	tweets	10/6/2014 - 10/27/2014	N/A	Mention of any of the 8.368 drug names, or 27,246 drug-drug interactions	False hits, if drug name exceeded 1,000 tweets/hour (considered too common and discarded)	0	0	0	0	0	1	0	1	1	0	0	0	0	0	0	0	0	0	0	0	0	0	0	0	0	0	0	1	0	0	0	0	0	0	0	0	0	0	0	0	1	0
74	Global	15623869	tweets	5/2015-11/2015	N/A	eDrug Trends platform's keywords: cannabis, marijuana edibles, marijuana concentrates, and synthetic cannabinoids along with slang words	Tweets not in English, not eDrug Trends keyword (blacklist words)	0	0	1	0	0	0	0	1	1	0	0	0	0	0	0	0	0	0	0	1	0	1	1	0	0	0	0	0	0	0	0	0	0	0	0	0	1	0	0	0	0	0
76	Global	341	tweets	1/8/2015-2/17/2015	1x/week for 4 weeks from 1/8/2015-2/17/2015	Tweets and profiles in English, Spanish, and French. Pro-eating disorder keywords: proana, thinspo, thinspiration	Not in English, Spanish, and French, anti-proana accounts	0	0	0	1	0	0	0	1	0	1	0	0	0	1	0	0	0	0	0	1	0	0	0	0	0	0	1	1	0	0	0	0	0	0	0	0	0	1	0	0	0	0
77	Global	100987	tweets	2012-2014 (no specific dates)	17 day span for a portion of tweets	4 key hashtags: #prostatecancer, #bladdercancer, #kidneycancer, #testicularcancer, tweets in English	non-English	0	0	1	0	0	0	0	1	0	1	0	1	1	0	0	0	0	0	1	0	0	0	0	0	0	0	0	1	0	0	0	0	0	0	0	0	0	0	0	0	0	1
112	Global	30521	tweets	June 1 to 30, 2015	N/A	Tweets using keywords such as 'MERS', 'Middle East Respiratory Syndrome Coronaviruss', 'MERS-CoV' in Chinese, English, Indonesian/Malaysian (Bahasa Indonesia/Bahasa Malaysia), Japanese, Korean, and Thai	No mention	0	0	1	0	0	0	0	1	1	0	0	0	0	0	0	0	0	0	0	0	0	0	0	0	0	0	0	0	0	0	0	1	0	0	0	1	0	0	0	0	0	0
140	Global	1038	tweets	Two 4-week periods: 10/27/14-11/25/14; 1/21/15-2/18/15	N/A	Search terms: plain, generic, standardized, standardised, standard AND pack, tobacco, consultation, smok*, cig*, fags	Not mentioned	0	0	0	0	0	0	0	1	0	1	0	0	0	0	0	0	0	0	0	1	0	0	0	0	0	0	1	1	0	0	0	0	0	0	0	0	1	0	0	0	0	0
142	Global	772	tweets	7 day period (dates not provided)	Not mentioned	Search terms: toothache OR tooth ache OR dental pain OR tooth pain	Ambiguous tweets, spam, repeat users	0	0	1	0	0	0	0	1	0	1	0	0	0	1	0	0	0	0	0	1	0	0	0	0	0	0	0	1	0	0	0	0	0	0	1	0	0	0	0	0	0	0
144	Global	13000	tweets	4/8, 4/24, 4/27, 5/5, 5/14, 5/17, 5/23 - 2011	N/A	Most recent 1000 users who tweeted with keywords "breast cancer" or "prostate cancer," most recent keyword-containing tweet, and followers	1 data set removed because it was corrupted	0	0	1	0	0	0	0	1	0	0	0	0	1	0	0	0	0	0	0	2	1	0	0	0	0	0	0	0	0	0	0	0	0	0	1	0	0	0	0	0	0	0
146	Global	25925152	tweets	9/30/2014 - 10/29/2014	N/A	Public tweets and RTs in English with term "ebola"; Google Trends news filter with term "ebola"	N/A	0	0	1	0	0	0	0	1	1	0	0	0	0	0	0	0	0	0	0	2	0	0	0	0	1	0	0	0	0	0	0	0	0	1	0	1	0	0	0	0	0	0
147	Global	1544122	tweets	1/5/2016 - 7/23/2016	N/A	Users who explicitly self-identified as having schizophrenia within profile or in tweet/caption (search terms schizophrenia, schizoaffective, schizotypal, psychosis); control group - individual people; users actively posted within 200 day period with publicly available accounts; tweets w keywords cig, cigs, cigarette, cigarettes, nicotine, smoker, smokers, tobacco	Spam, bots, organizational users	0	0	0	0	0	0	0	1	0	0	0	0	0	1	0	0	0	0	0	0	0	0	0	0	0	0	1	1	0	0	0	0	0	0	0	0	1	1	0	0	0	0
150	Global	1544122	tweets	1/2016-7/2016	Daily	Tweets from users with keywords: depression, anxiety,	N/A	1	0	1	0	0	0	0	1	0	0	0	0	0	0	0	0	0	0	1	0	0	0	0	0	0	0	0	1	0	0	0	0	0	0	0	0	0	1	0	0	0	0
152	Global	220	tweets	3/22/2012-7/20/2017	N/A	Key terms from tweets and user profile info: autism, autistic, Spectrum Disorders, #ASD, #ActuallyAutistic, #AutismSpeaks, #AutismSpeaks10, #AutismParent, #Autchat, #AutismAwareness, #LIUB, aspergers, and aspies	Bots and spam accounts, inaccessible accounts (deleted, private, deactivated, or banned).	1	0	0	0	0	0	0	1	0	0	0	0	0	0	0	0	0	0	1	0	0	0	0	0	0	0	1	1	0	0	0	0	0	0	0	0	0	1	0	0	0	0
153	Global	73672	tweets	5/1/2012-6/30/2012	N/A	Key e-cig phrases: e-cigaratte, e-cig, Blu, Njoy, and variations of terms, English only	Variations of the term vape	0	0	1	0	0	0	0	1	0	0	0	0	0	0	0	0	1	0	0	1	0	0	0	0	0	0	0	0	0	0	0	1	0	0	0	0	1	0	0	0	0	0
154	Global	61596	tweets	June 2015 (time period 1), September 2015 (time period 2)	N/A	Key words (3 sets) for hookah, non-hookah, and alcohol keywords and emojis	URLs and retweets	0	0	0	0	0	1	0	1	0	1	0	0	0	1	0	0	0	0	0	0	0	0	0	0	0	0	0	0	0	0	0	1	0	0	0	1	1	0	0	0	0	0
194	Global	2730000000	tweets	5/12/14-8/31/14	N/A	All tweets?	N/A	0	0	1	0	0	0	0	1	0	1	0	0	0	0	0	0	0	0	0	0	0	1	0	0	0	0	0	0	0	0	0	0	0	0	0	0	0	1	0	0	0	0
198	Global	742028	tweets	2010-2012	N/A	Key phrases: painful back, pain in my back, my back hurts, etc., first person pronouns in key phrases, tweeted about back pain but had not tweeted about back pain in the previous 3 months, English, all geographic locations	Retweets and URLs: http://, https://, and RT	1	0	0	0	0	0	0	1	1	0	0	0	0	0	0	0	0	0	0	2	0	0	0	0	0	0	1	1	0	0	0	0	0	0	1	0	0	0	0	0	0	0
202	Global	192209	tweets	March 23, 2014-May 31, 2015	N/A	Tweets containing the words or hashtags ebola, #ebola or ébola posted between March 23, 2014 and May 31 2015	Tweets with fewer than 10 retweets	0	0	0	0	0	0	0	1	1	0	0	0	0	0	0	0	0	0	0	0	0	0	0	0	0	0	0	0	0	0	0	0	1	0	0	1	0	0	0	0	0	0
204	Global	1368575	tweets	2013-2014	N/A	Keywords based on suggestions from providers and patients in the diabetes community: glucose, blood glucose, diabetes, insulin pump, insulin, #diabetes, #t1d, #type1diabetes, #type1, #t2d, #type2diabetes, #type2, #bloodsugar, #dsma (Diabetes Social Media Advocacy), #doc (diabetes online community), #bgnow (blood glucose now), #wearenotwaiting, #showmeyourpump, CWD2014 (children with diabetes conf…	Not specified	0	0	1	0	0	0	0	1	1	0	0	0	0	0	0	0	0	0	0	0	1	0	0	0	0	0	0	1	0	0	1	0	0	1	1	0	0	0	0	0	0	0
224	Global	193379	tweets	8/1/14-7/31/15	N/A	Keywords: HPV, HPV vaccine, HPV shot, Gardasil, Cervarix; English only; matching tweetIDs in prospective/retrospective datasets	Tweets not in English, deleted tweets, tweets from suspended users, tweets not matched in prospective/retrospective datasets	0	0	1	0	0	0	0	1	1	0	0	0	0	0	0	0	0	0	0	1	0	0	1	0	0	0	1	0	1	0	0	0	0	0	0	0	0	0	0	0	0	0
225	Global	193379	tweets	8/1/14-7/31/15	N/A	Keywords: HPV, HPV vaccine, HPV shot, Gardasil, Cervarix; English only	N/A	0	0	1	0	0	0	0	1	1	0	0	0	0	0	0	0	0	0	0	1	0	0	1	0	0	0	1	0	1	0	0	0	0	0	0	0	0	0	0	0	0	0
226	Global	1229	tweets	5/10/16-5/17/16	N/A	Tweets with hashtag #MaybeHeDoesntHitYou	Non English tweets	0	0	1	0	0	0	0	1	1	0	0	0	0	0	0	0	0	0	0	1	0	0	0	0	0	0	1	0	0	0	0	0	0	0	0	0	0	0	0	1	0	0
227	Global	176000000	tweets	2011-2014	N/A	Terms related to depression and suicide	(detailed in supplement appendix)	0	0	0	0	0	1	0	1	1	0	0	0	0	0	0	0	0	0	0	0	0	0	0	0	0	0	0	0	0	0	0	0	0	1	0	0	0	1	0	0	0	0
230	Global	41943	tweets	42491	N/A	Keywords: cyberbully, cyberbullying, online bully	RTs and duplicates	0	0	1	0	0	0	0	1	1	0	0	0	0	0	0	0	0	0	0	1	0	0	0	0	0	0	1	0	0	0	0	0	0	0	0	0	0	1	0	0	0	0
232	Global	3000	tweets	12/1/2014-4/30/2015	N/A	All tweets with word "measles"	N/A	0	0	1	0	0	0	0	1	1	0	0	0	0	0	0	0	0	0	0	1	0	0	0	0	0	0	1	0	0	0	0	0	0	0	0	1	0	0	0	0	0	0
237	Global	1234605	tweets	2/24/2016-4/27/2016	N/A	Zika, zika virus, zika treatment	N/A	0	0	1	0	0	0	0	1	1	0	0	0	0	0	0	0	0	0	0	0	0	1	0	0	0	1	0	0	0	0	0	0	0	0	0	1	0	0	0	0	0	0
239	Global	3184	tweets	8/22/2014, 9/29/2014, 4/2/2015, 6/21/2015 and second pull of tweets 2 weeks after each date	8/22/2014, 9/29/2014, 4/2/2015, 6/21/2015	Search terms: Happy nth Birthday, other birthday tweet terms	Ages not between 13-50, celebrity profiles	0	0	1	0	0	0	0	1	0	0	0	0	0	1	0	0	0	0	0	1	0	1	0	0	0	0	0	0	0	0	0	0	0	0	0	0	0	0	0	0	0	0
240	Global	50000	tweets	3/15/2014-11/8/2014	N/A	Tweets using the word Ebola in English and French. Themes: 17 keywords to further extract tweets with.	Irrelevant tweets, removed URLs from personal tweets	0	0	1	0	0	0	0	1	1	0	0	0	0	0	0	0	0	0	0	2	0	0	0	0	0	0	0	1	0	0	0	0	0	0	0	1	0	0	0	1	0	0
241	Global	9300	tweets	3/1/2013-/3/31/2013	N/A	Not mentioned	N/A	0	0	1	0	0	0	0	1	0	0	0	0	0	0	0	0	0	0	1	1	0	1	0	0	0	0	0	0	0	0	0	0	0	0	0	0	0	1	0	0	0	0
245	Global	73487	tweets	Not mentioned	November 5, 2015- December 11, 2015	Tweets using "mammo," "mammography," "mammogram," and/or "mammograms" between 11/5/15-12/11/15	Not mentioned	0	0	0	0	0	0	0	1	1	0	0	0	0	0	0	0	0	0	0	0	0	0	0	0	0	1	0	0	0	0	0	0	0	0	1	0	0	0	0	0	0	0
268	Global	2770000000	tweets	Not mentioned	2004-2014	Mention of one or more of listed disease(s)	Non-english tweets	0	0	1	0	0	0	0	1	1	0	0	0	0	0	0	0	0	0	0	0	0	0	0	0	0	0	0	0	0	0	0	0	0	1	1	0	0	0	0	0	0	0
269	Global	744	tweets	42068	N/A	All tweets from #LiveFitNOLA chat	N/A	0	0	1	0	0	0	0	1	1	0	0	0	0	0	0	0	0	0	0	0	1	0	0	0	0	0	0	0	0	0	0	0	0	0	0	0	0	0	1	0	0	0
273	Global	5873	tweets	43256	2 days after 6/5/2018	Hashtag #WorldEnvironmentDay, tweets in English, on 6/5/2018	RTs, tweets without the # or a wrong label, and tweets with fewer than 80 characters long	0	0	1	0	0	0	0	1	1	0	0	0	0	0	0	0	0	0	0	1	0	0	1	0	0	0	0	0	0	0	0	0	0	0	0	0	0	0	1	1	0	0
274	Global	4736	tweets	4/26/18-4/29/18	N/A	Keywords: blackout, blacked out, blacking out	RTs, non-English, non-alcohol related, those coded as pre-drinking	0	0	1	0	0	0	0	1	1	0	0	0	0	0	0	0	0	0	0	1	0	0	0	0	0	0	1	1	0	0	0	0	0	0	0	1	1	0	0	0	0	0
287	Global	52253	tweets	3/13/2009-7/31/2009	N/A	Key word searches: antibiotic, antiobiotics, in English	Metaphors, ambigous tweets	0	0	1	0	0	0	0	1	1	0	0	0	0	0	0	0	0	0	0	1	0	0	0	0	0	0	1	0	0	0	0	0	0	0	0	0	0	0	0	1	0	0
288	Global	79333	tweets	1/1/2014-4/30/2015	N/A	#polio keywords	N/A	0	0	1	0	0	0	0	1	1	0	0	0	0	0	0	0	0	0	0	0	0	0	1	0	0	1	1	0	1	0	0	0	0	0	0	1	0	0	0	0	0	0
291	Global	507600000	tweets	7/13/2017-11/30/2017	N/A	No key words (random 1% sample of all tweets)	Celebrity accounts (300,000 or more followers), non-English tweets	0	0	1	0	0	0	0	1	0	1	1	0	0	0	0	0	0	0	0	0	0	0	0	0	0	0	0	0	0	0	0	0	0	0	0	0	0	0	0	1	0	0
315	Global	20000	tweets	10/1/2014-12/31/2014	N/A	nalaxone, #nalaxone, narcan, #narcan	Retweets, non-English tweets, did not report administering nalaxone, health occupation could not be discerned	0	0	1	0	0	0	0	1	0	0	0	0	0	0	0	0	0	0	1	1	0	0	0	0	0	0	1	0	0	0	0	0	0	0	0	0	1	0	0	0	0	0
331	Global	8683857	tweets	7/15/2014-8/30/2014	Batch 1: 8/8/2014-8/9/2014 (24 hour timeframe), Batch 2: 8/15/2014-8/16/2014 (24 hour timeframe)	Contained Ebola key word	Posts without key word, Ebola in username but not in post, non-English tweets	0	0	1	0	0	0	0	1	1	0	0	0	0	0	0	0	0	0	0	1	0	0	0	0	0	0	0	0	0	0	0	0	0	0	0	1	0	0	0	1	0	0
250	Global	2865292	tweets	April 1 - May 18, 2018	Various	Different for each dataset, included keywords "avicii," "bergling," "suicide," "bottle", "glass", "cutting", "bleeding", "selfinflicted," "self-inflicted". English tweets for content analysis	Retweets	0	0	1	0	0	0	0	1	1	0	0	0	0	0	0	0	0	0	0	0	1	0	0	0	0	0	1	1	0	0	0	0	0	0	0	0	0	1	0	0	0	0
9	Global	14564	tweets	Oct 26, 2016 - Aug 11, 2017	N/A	All tweets based on set of keywords related to Lynch syndrome	Non-English	0	0	1	0	0	0	0	1	1	0	0	0	0	0	0	0	0	0	0	1	0	0	0	0	0	0	0	1	0	0	0	0	0	0	1	0	0	0	0	0	0	0
38	Global	810980	tweets	1/1/2013-1/1/2019	N/A	#Hepb, Hepatitisb, HBV, Hepc, Hepatitisc, HCV, fattyliver, NAFLD, NASH, HIV, obesity; for content, only tweets in English and medically related	N/A	0	0	0	1	0	0	0	1	0	0	0	1	0	0	0	0	0	0	0	2	0	0	0	0	0	0	1	0	0	0	0	0	0	0	1	1	1	0	0	0	0	0
72	Hattiesburg	81441	tweets	48 hour windows pre/post tornado impact	N/A	Two 48 hour windows before/after tornado impact, with 2 hour pre-tornado buffer among top 100 retweeted users	Not mentioned in this article	0	0	0	0	0	0	0	0	0	1	0	0	0	0	0	0	0	0	0	2	0	0	0	0	0	0	0	0	0	0	1	0	0	0	0	0	0	0	0	1	0	0
47	Hattiesburg, MS	N/A	tweets	Not mentioned	February 9-10, 2013	Not mentioned	Tweets and retweets from NWS (@NWSJacksonMS), WDAM-TV news and weather station (@WDAM), the Hattiesburg American newspaper (@HburgAmerican), and the Sun Herald newspaper from the Mississippi coastal areas (@SunHerald) posted the day before and day of the 2013 tornado	0	1	0	0	0	0	0	0	1	0	0	0	0	0	0	0	0	0	0	2	0	0	0	0	0	0	0	0	0	0	1	0	0	0	0	0	0	0	0	1	0	0
242	Hawaii	127125	tweets	43113	43113	Search terms: missile and Hawai, ballistic, shelter, drill, threat, alert, and alarm. Tweets posted during 38 minute period on 1/13/2018	Retweets and reposts	0	0	1	0	0	0	0	0	1	0	0	0	0	0	0	0	0	0	0	1	0	0	0	0	0	0	1	0	0	0	0	0	0	0	0	0	0	0	0	1	0	0
309	Italy	1979	tweets	2008-2016	N/A	Tweets related to RA written in Italian language	No mention	0	0	0	1	1	0	0	0	1	0	0	0	0	0	0	0	0	0	0	0	0	0	0	0	0	0	0	0	0	0	0	0	0	1	1	0	0	0	0	0	0	0
361	Japan	24287299	tweets	Mar2-Sept15,2011	n/a	tweets containing at least one of the keywords or key phrases between Mar2-Sept15,2011	n/a	0	1	0	0	0	0	0	0	1	0	0	0	0	0	0	0	0	0	0	1	1	0	0	0	0	0	0	0	1	0	0	0	0	0	0	0	0	0	0	1	0	0
362	Japan	160000	tweets	n/a	August 18-20, 2013	tweets containing terms: breast cancer, leukemia, colon cancer, rectal cancer, colorectal cancer, uterine cancer, cervical cancer, stomach cancer, lung cancer, and ovarian cancer	unrelated to diseawses of interest	0	0	0	0	0	0	0	0	0	0	0	0	0	1	0	0	0	0	0	0	0	0	0	0	0	0	1	0	0	0	0	0	0	0	1	0	0	0	0	0	0	1
408	Japan	N/A	tweets	3/11/2011 - 4/7/2011; then another 27 days after 4/7/2011 (specific end date not given)	Not mentioned	Tweets with key words earthquake, tsunami, preparedness, emergency response, public health; English language	Not mentioned	0	0	1	0	0	0	0	0	1	0	0	0	0	0	0	0	0	0	0	0	0	0	1	0	0	0	1	0	1	0	0	0	0	0	0	0	0	0	1	1	0	0
293	Kenya	67849	tweets	Sept 21-25,2013	n/a	tweets between Sept 21-25, 2013 that included relevant hashtags and accounts of managers/organizations involved in the event's response	non-english tweets.	0	1	0	0	0	0	0	0	0	1	0	1	0	0	0	0	0	0	0	2	0	0	0	0	0	1	1	1	0	0	0	0	0	0	0	0	0	0	1	1	0	0
104	Korea	87830	tweets	January 1, 2011-December 31, 2012	January 1, 2011-December 31, 2012	Posts with "suicide-related words" from users in Korea under the age of 20	"Stop words" that are either written or pronounced the same as inclusion criteria but are unrelated to suicide or stress	0	0	1	0	0	0	0	0	1	0	0	0	0	0	0	0	0	0	0	0	0	0	0	0	0	0	1	1	0	0	0	0	0	0	0	0	0	1	0	0	0	0
386	Korea	N/A	tweets	1/1/11-12/31/13; 3/1/14-6/30/14	N/A	Keywords: anger, anxiety, sadness; suicide-related keywords	Spam posts	0	0	0	1	0	0	0	0	1	0	0	0	0	0	0	0	0	0	0	0	0	0	0	0	0	0	0	0	0	0	0	0	0	1	0	0	0	1	0	0	0	0
187	Lahore, Pakistan	N/A	tweets	January 1, 2011 through June 30, 2015	Not mentioned	Tweeted within the city limit of Lahore	Not mentioned	0	0	1	0	0	0	0	0	0	1	0	1	0	0	0	0	0	0	0	0	0	0	0	0	0	0	0	0	0	0	0	0	1	0	0	1	0	0	0	0	0	0
283	Las Vegas, NV	600	tweets	Jan 2-April, 2015	Jan 2-April, 2015	all tweets for 5 prospective days from 600 identified users in Las Vegas whose geotag snapped to a food venue	duplicates	0	1	0	0	0	0	0	0	0	1	0	0	0	0	0	0	0	0	0	1	0	1	1	0	0	0	1	1	1	0	0	1	0	0	0	0	0	0	0	1	0	0
151	London, UK	16448	tweets	7/29/2016-3/17/2017	N/A	Tweets geo-located to Greater London area, contained air pollution or #airpollution	Tweets with URLs, no geo-location info available, tweets referencing media sources	0	0	1	0	0	0	0	0	0	1	0	0	0	0	0	0	0	0	0	1	0	0	1	0	0	0	1	0	0	0	0	1	0	0	0	0	0	0	0	1	0	0
186	London, UK	78597	tweets	2012, exlcuding July 24 - August 13 and August 29 - September 9 for the Olympics and Paralympics	Not mentioned	Keywords about parks from "residents" rather than tourists, users with at least 12 tweets within at least 2 non-consecutive quarters of the year; users with a minimum of 4 park tweets or at least 5% of their tweets were park tweets if they had more than 80 total tweets	Tweets during Olympics or Paralympics	0	0	1	0	0	0	0	0	0	1	0	1	0	0	0	0	0	0	0	0	0	0	0	0	0	0	1	0	0	0	0	0	0	0	0	0	0	0	0	1	0	0
258	London, UK	4405	tweets	Dec 22, 2014-Jan5,2015; Jan24-Feb7,2015; Dec9-Dec23, 2014	n/a	tweets 7 days before and 7 days after a possible Ebola outbreak within a geographic radius of 200 km around a specific geocoded city center using the keyword "ebola"	retweets, non-english tweets	0	1	0	0	0	0	0	0	0	0	1	0	0	0	0	0	0	0	0	0	0	0	1	0	0	0	0	0	0	0	0	0	0	0	0	1	0	0	0	0	0	0
60	Louisiana	143	tweets	August 27, 2012 - September 5, 2012	N/A	Boolean searches, hashtahs (i.e., #isaac), targeted Twitter lists consisting of local news and local government/emergency management accounts. Searches began with storm terminology linked with EEI terms like "hospital", "medical center", "nursing home", "carbon monoxide." Initial search string was Isaac OR hurricane OR "tropical storm") AND hospital.	Final dataset excluded findings about locations outside of Louisiana; public messaging or sentiment; status of critical infrastructure; urban search and rescue; and potable water status	0	0	1	0	0	0	0	0	1	0	0	0	0	0	0	0	0	0	0	0	0	0	0	0	0	0	0	0	1	0	0	1	0	0	0	1	0	0	0	0	0	0
55	Madagascar	6873	tweets	November 19 - 27, 2014	March, 2015	Not clearly defined	Not specified	0	0	1	0	0	0	0	0	1	0	0	0	0	0	0	0	0	0	0	0	0	1	0	0	0	0	0	0	0	0	0	0	0	0	0	1	0	0	0	0	0	0
277	Martinique	423	tweets	nine months from start of the outbreak (December 2013)	n/a	tweets during first 9 months of outbreak containing "chick" and "chik" from those self identifying location to be in martinique	n/a	0	1	0	0	0	0	0	0	1	0	0	0	0	0	0	0	0	0	0	0	0	0	0	0	0	0	0	1	0	0	0	0	0	0	0	1	0	0	0	0	0	0
84	Massachusetts	880937	tweets	11/31/2012-6/3/2013	N/A	Tweets within one mile radius of all private and public schools in MA containing precise geographical locations, post time, original content in English, and tweets from active users posting 10-270 tweets within the timeframe	Non-active users (less than 10 tweets in time frame per user), hyperactive users (more than 270 tweets in time frame per user), non-geotagged tweets	0	0	1	0	0	0	0	3	0	1	0	0	0	1	0	0	0	0	0	0	0	0	1	0	0	0	0	0	0	0	0	0	0	0	0	0	0	0	0	0	0	0
374	Metropolitan Detroit, Michigan, USA	822604	tweets	2014-2016	early 2016	tweets from 2014-2016 with food keywords in the metropolitan detroit area authored by an unverified personal account	organizational author, verified personal accounts, deemed to be non-food associated	0	0	1	0	0	0	0	3	0	1	0	0	0	0	0	0	0	0	0	1	0	0	1	0	0	1	1	1	1	0	0	1	0	0	0	0	0	0	1	0	0	0
30	No mention	1245	tweets	Not mentioned	N/A	Predefined query to collect 7 days of tweets including 97,249 posts. 14,608 unique queery terms. ADR post classification (ADR-C) task: 7574 annotated tweets containing binary annotations, ADR and non-ADR. ADR mention (ADR-R): 1784 Twitter posts annoted for 3 types of ADR mentions 1) Drug 2) Indication 3) ADR Twitter posts related to the collected ADR-drug pairs and hashtagged terms.	No mention	0	0	1	0	0	0	0	0	1	0	0	0	0	0	0	0	0	0	0	0	0	0	0	0	0	0	0	0	1	0	0	1	0	0	0	0	0	0	0	0	1	0
403	New York, USA	N/A	tweets	Oct27-Nov2,2012; Feb5-12,2013	n/a	tweets from official accounts for 6 NYC agencies and all tweets containing #sandy or #nemo and #nyc	n/a	0	0	1	0	0	0	0	3	0	0	0	1	0	0	0	0	0	0	0	2	0	0	0	0	0	0	0	0	0	0	0	0	0	0	0	0	0	0	0	1	0	0
21	New Zealand	297	tweets	27 October 2011 to 21 August 2016	42865	Containing #characterbuildings, geolocated to New Zealand, took place after 27 October 2011, non satirical, relating to rental housing quality	Housing outside of NZ, related to impermanent housing, satirical	0	0	0	0	0	0	0	0	1	0	0	0	0	0	0	0	0	0	0	1	0	0	0	0	0	0	1	1	0	0	0	0	0	0	0	0	0	0	0	0	0	0
143	New Zealand	131	tweets	9/3/12 - 9/7/12	N/A	Keywords: braces, orthodontist, orthodontics; tweets had to relate to orthodontic braces	Ads/promotional posts, posts that didn't include content that could be used to make inferences about sentiment re: braces, retweets	0	0	1	0	0	0	0	0	1	0	0	0	0	0	0	0	0	0	0	1	0	0	0	0	0	0	1	0	0	0	0	0	0	0	0	0	0	0	0	0	0	1
110	No mention	62547	tweets	May 1, 2015 - April 2, 2016	N/A	Tweets with the keyword "Zika"	No mention	0	0	1	0	0	0	0	2	1	0	0	0	0	0	0	0	0	0	0	2	0	0	0	0	0	0	1	1	0	0	0	0	0	0	0	1	0	0	0	0	0	0
111	No mention	82500	tweets	September 21-November 10 2014	N/A	Google Trends data: search terms "Ebola" and "Flu". Tweets: keywords with codes written in Python "Ebola" "Flu" "Influenza"	No mention	0	0	1	0	0	0	0	2	1	0	0	0	0	0	0	0	0	0	0	0	0	0	1	0	0	0	1	1	1	0	0	1	0	0	0	1	0	0	0	0	0	0
113	No mention	67421	tweets	May 23, 2018 to May 30, 2018	N/A	Tweets including one of the terms "diabetes," "t I d," and/or "t2d"	No mention	0	0	1	0	0	0	0	2	1	0	0	0	0	0	0	0	0	0	0	0	0	0	1	0	0	0	0	0	0	0	0	0	0	0	1	0	0	0	0	0	0	0
176	No mention	4500000	tweets	June 1, 2016 to June 30, 2016	N/A	Public English tweets using pre-defined DDEO-related queries between 06/01/2016 and 06/30/2016. Queries for DDEO (diabetes, diet, exercise, obesity): diabetes OR #diabetes; diet OR #diet OR dieting; exercise OR #exercise OR exercising; obesity OR #obesity OR fat	No mention	0	0	1	0	0	0	0	2	1	0	0	0	0	0	0	0	0	0	0	2	0	1	0	0	0	0	0	0	0	0	0	0	0	0	1	0	0	0	1	0	0	0
178	No mention	1794	tweets	2 week period in June 2015	N/A	Topsy was searched hourly for current Tweets using search terms #HPV and #Gardasil. Criteria for inclusion: (1) content was in the English language (2) tweet had to focus on the vaccine, not the virus itself	No mention	0	0	1	0	0	0	0	2	1	0	0	0	0	0	0	0	0	0	0	2	0	0	1	0	0	0	1	0	1	0	0	0	0	0	1	0	0	0	0	0	0	0
179	No mention	5167	tweets	November 1, 2017 to March 27, 2018	N/A	Publicly available Twitter posts related to tobacco corrective statements posted from November 1, 2017 to March 27, 2018 using keywords/search terms informed by a preliminary review of tobacco corrective statement mentions on social media/mainstream Web-based news outlets	(pot OR weed OR marijuana OR cannabis OR "Bureau of Alcohol, Firearms, Tobacco and Explosives" OR "Bureau of Alcohol, Tobacco, Firearms and Explosives" OR UK OR Trump OR "Bureau of Alcohol, Tobacco and Firearms" OR "Bureau of Alcohol, Tobacco, and Firearms”) AND -((((chew AND tobacco)~5) OR (chewing AND tobacco)~5) OR "CDC Director" OR "CDC Head" OR fraternity OR pipe OR Japan OR "oh dem poor smo…	0	0	0	1	0	0	0	2	1	0	0	0	0	0	0	0	0	0	0	0	0	0	1	0	0	0	1	0	1	0	0	0	0	0	0	0	1	0	0	0	0	0
253	No mention	10822	tweets	August 2013-February 2014	August 2013-February 2014	Tweets containing a mention of one of the target drugs.	Tweets deemed to be advertisments, textscontraining URLs.	0	0	0	0	0	0	0	2	1	0	0	0	0	0	0	0	0	0	0	2	0	0	0	0	0	0	0	0	0	0	0	1	0	0	0	0	0	0	0	0	1	0
382	No mention	689	tweets	January-July 31, 2016	N/A	English language tweets related toorthognathic surgery searching for keywords "jaw surgery" or "#jawsurgery"	Tweets containing hyperlinks and retweets. Professional advertising or pomotional posts; third-person posts; irrelevant, incoherent, or ambiguous posts; jaw surgery relating to trauma, temporomandibular disorders, arthritis, obstructuive sleep apnea, or wisdom teeth	0	0	1	0	0	0	0	2	1	0	0	0	0	0	0	0	0	0	0	2	0	0	0	0	0	0	0	1	0	0	0	0	0	0	0	0	0	0	0	0	0	1
61	North America	20000	tweets	Not mentioned	N/A	Pattern matching by tobacco and e-cigarette related keyworks	No mention	0	0	1	0	0	0	0	0	1	0	0	0	0	0	0	0	0	0	0	0	0	0	0	0	0	0	0	0	0	0	0	0	0	0	0	0	1	0	0	0	0	0
282	Northern California, USA was focus but any tweets from USA were allowed	14093	tweets	Sept 1-Oct15,2014	n/a	US-based tweets, geocoded with location of tweet where available or extracting user profile to extrapolate location, containing keywords or hashtags relating to the 2014 King Fire in Northern California	n/a	0	1	0	0	0	0	0	3	0	1	0	0	0	0	0	0	0	0	0	1	0	1	0	1	0	1	1	1	0	1	0	0	1	0	0	0	0	1	1	1	0	0
36	No mention	184214	tweets	Tweet corpus collected from 11/2/2015 - 3/28/2016	N/A	Tweets in English with terms HPV, human papillomavirus, gardasil, cervarix	Non-English tweets	0	0	1	0	0	1	0	2	1	0	0	0	0	0	0	0	0	0	0	1	0	0	1	0	0	0	0	1	0	0	0	1	0	0	0	0	0	0	0	0	0	0
49	No mention	561960	tweets	January to June 2016	January to June 2017	Public tweets using the words "hookah, hookahs, hooka, shisha, sheesha, AND/OR narghile" posted between January 1 to June 30, 2016.	Users with more than 5 times as many positive as negative posts, and vice versa	0	0	0	0	0	0	0	2	1	0	0	0	0	0	0	0	0	0	0	1	0	0	1	0	0	0	1	0	0	0	0	1	0	0	1	0	1	0	0	0	0	0
130	No mention	622	tweets	Tuesday, May 5, 2015 and included data from the previous 9 days	Tuesday, May 5, 2015	tweets including #heartfailure during specified time period	tweets that had been deleted before coding (n=4)	0	0	1	0	0	0	0	2	1	0	0	0	0	1	0	0	0	0	0	0	0	0	0	0	0	0	1	0	0	0	0	0	0	0	0	0	0	0	1	0	0	0
243	No mention	7362	tweets	12/5/2011-7/17/2012, 15 day interval	N/A	Keywords related to general tobacco use, formal and slang versions used more than once per day in test subsample: cig*, nicotine, smok*, tobacco, hookah, shisha, waterpipe, e-juice, e-liquid, vape, vaping	Unrelated tweets	0	0	1	0	0	0	0	2	1	0	0	0	0	0	0	0	0	0	0	0	0	0	0	0	0	1	1	0	0	0	0	0	0	0	0	0	1	0	0	0	0	0
131	Not mentioned, probably USA	3389771	tweets	Not mentioned	November 29, 2011-November 14, 2012	Tweets that mentioned prescription drugs in <10 tweets, >100	Prescription drug tweets that did not meet categories of abuse	0	0	0	0	0	0	0	3	1	0	0	0	0	0	0	0	0	0	0	1	1	0	0	0	0	0	0	0	0	0	0	0	0	0	0	0	1	0	1	0	0	0
133	Not mentioned, probably USA	1493	tweets	October 16, 2017-October 24, 2017	43009	English-language tweets using #HowIWillChange posted from October 16, 2017-October 24, 2017	Retweets, non-English tweets, spam, links to newspaper articles, pictures or videos, non-relevant tweets that did not include a specific action	0	0	0	0	0	0	0	3	1	0	0	0	0	0	0	0	0	0	0	1	0	0	0	0	0	0	1	0	0	0	0	0	0	0	0	0	0	0	0	1	0	0
314	NYC	1018140	tweets	10 October to 18 November 2012	Not mentioned	Tweets geo-located within those NYC census tracts that shared a border in order to facilitate spatial analyses at the census tract level; in English	Without geolocations or with geolocations outside NYC	0	0	1	0	0	0	0	0	1	0	0	0	0	0	0	0	0	0	0	0	0	0	1	1	0	0	1	0	1	1	0	0	0	0	0	0	0	0	0	1	0	0
123	NYC, USA	344957	tweets	Oct 22-Nov 1, 2012	n/a	geo-located English language tweets within a rectangular grid around NYC between Oct 22-Nov 1, 2012	tweets that were initially brought into dataset but not in English	0	0	0	0	0	0	0	3	0	1	0	0	0	0	0	0	0	0	0	1	0	1	0	0	0	0	0	1	0	0	0	0	0	0	0	0	0	1	0	1	0	0
53	Oakland, CA	2199042	tweets	N/A	N/A	Data was collected from a 2-hop network seeded by 6 dispensaries in Oakland, CA.	Protected accounts, accounts that only followed one other account in the 2-hop network sample were removed.	0	0	1	0	0	0	0	0	0	0	0	1	1	0	0	0	0	0	0	2	1	0	0	0	0	1	0	0	0	0	0	0	0	0	0	0	1	0	0	0	0	0
1	PA	174381	tweets	2012-2015	N/A	All public tweets originating from PA	Tweets outside PA	0	0	1	0	0	0	0	0	0	1	0	0	0	0	0	0	0	0	0	0	0	0	0	0	0	0	0	0	1	0	0	1	0	0	1	0	0	0	0	0	0	0
26	Pakistan, US	57623	tweets	July 11, 2011 Pakistan/CIA event: May 2012 to May 2014; HPV vaccine event: November 2013 to January 2014 + August 2013 to July 2014	N/A	Tweets and media with keywords polio vaccine, vaccination and Taliban or Pakistan; tweets and media with keywords HPV vaccine, vaccination and Couric; tweets and media with keyword HPV vaccine (general)	Katie was not used as a search term	0	0	1	0	0	0	0	3	1	0	0	0	0	0	0	0	0	0	0	0	0	0	1	0	0	0	0	0	0	0	0	0	0	0	0	1	0	0	0	0	0	0
126	Paris, London, New Delhi	2250000	tweets	September 2015 - May 2018	Not mentioned	Specific hashtags based on popular air quality related hashtags	Not mentioned	0	0	1	0	0	0	0	0	0	1	0	0	0	0	0	0	0	0	0	0	0	0	0	0	0	0	0	0	1	0	0	1	0	0	0	0	0	0	0	1	0	0
312	Russia, USA	1793690	tweets	July 14, 2014-September 26, 2017	July 14, 2014-September 26, 2017	Tweets using words beginning with vax or vacc from July 14, 2014 to September 26, 2107.	Not mentioned	0	0	0	0	0	0	0	3	1	0	0	0	0	0	0	0	0	0	0	1	0	0	1	0	0	0	1	0	1	0	0	0	0	0	0	0	0	0	0	0	0	0
167	San Bernardino, CA & Stockton, CA	1160000	tweets	42 days before and after Dec 2,2015 (oct 21m 2015-jan13, 2016)	roughly a year and a half after the attack	tweets from users who followed one of either the 43 local accounts in San Bernardino or 18 accounts in Stockton.	n	0	0	0	0	0	0	1	0	1	0	0	0	1	0	0	0	0	0	0	0	0	0	1	0	0	1	1	1	1	0	0	1	0	0	0	0	0	1	0	1	0	0
115	San Diego, CA	2076025	tweets	Dec 6, 2014 - May 24, 2017	n/a	geo-referenced tweets from San Diego between Dec16, 2014-May 24,2017	tweets from automated services that post job ads, traffic updates, earthquake reports, and such. It also excluded automated cross-posts from other social media platforms such as Instagram and FourSquare, as well as duplicate tweets	0	0	1	0	0	0	0	0	0	1	0	0	0	0	0	0	0	0	0	0	0	0	0	1	0	1	0	0	0	1	0	0	0	0	0	0	0	1	0	0	0	0
52	Saudi Arabia	182	tweets	N/A	All measures and scores were defined for all users at the same time on August 11, 2014	Accounts of Saudi origin and accounts that target Saudis	Deleted accounts, accounts not available on Twitter; Unknown accounts or names; Twitter promoting accounts	0	0	1	0	0	0	0	0	0	0	0	1	1	0	0	0	0	0	0	2	0	0	0	0	0	0	1	0	0	0	0	0	0	0	0	0	0	0	1	0	0	0
67	Saudi Arabia	59046	tweets		N/A	Arabic language tweets, phrases that translate to: traffic accidents, road accidents, the traffic accidents	Tweets not originating in Saudi Arabia	0	0	1	0	0	0	0	0	1	0	0	0	0	0	0	0	0	0	0	0	1	0	0	0	0	0	0	0	0	0	0	0	0	0	0	0	0	0	0	1	0	0
20	Sheffield, UK	4632	tweets	August 2016-August 2017	N/A	Tweets and photos geolocated to Sheffield, England, posted between August 2016-August 2017 referencing greenspace	Posts not related to greenspace, posts that are located outside of the Sheffield area	0	1	0	0	0	0	0	0	1	0	0	0	0	0	0	0	0	0	0	0	0	0	0	0	0	1	0	0	0	0	0	0	0	0	0	0	0	0	1	1	0	0
272	Small NE state	7820	tweets	12/19-25/13; 1/9-15/14; 3/13-20/14	N/A	11 keywords related to alcohol use; in-state	RTs, promotional tweets	0	0	1	0	0	0	0	0	0	1	0	0	0	0	0	0	0	0	0	1	0	1	0	0	0	0	0	0	0	0	0	0	0	0	0	1	1	0	0	0	0	0
27	South America	34000	tweets	Dec, 2012 - Aug, 2014	N/A	Flu related tweets (containing at least one flu keyword) generated from 15 countries in South America	Bots, spammers, and retweets were excluded	0	0	1	0	0	0	0	0	0	1	1	0	0	0	0	0	0	0	0	2	0	0	0	0	0	1	0	0	1	0	0	1	0	0	1	0	0	0	0	0	0	0
197	South Korea	10387	tweets	8/1/2014-9/30/2014	N/A	Keywords: colorectal cancer, colorectal cancer awareness campaign, gold ribbon, love handle	Not mentioned	0	0	1	0	0	0	0	0	1	0	0	0	0	0	0	0	0	0	0	0	0	0	0	0	0	0	0	0	0	0	0	0	0	0	1	0	0	0	0	0	0	0
199	South Korea	4891	tweets	10/16/2017-11/30/2017	N/A	Tweets in Korean, contained term suicide pact	Tweets from 3 days where data collection was interrupted by technical issues, tweets with dissuading suicide messages/support messages, tweets about drugs for suicide, tweets about novels on suicide pacts	0	0	1	0	0	0	0	0	1	0	0	0	0	0	0	0	0	0	0	0	0	0	0	0	0	1	0	0	1	0	0	1	0	0	0	0	0	1	0	0	0	0
297	South Korea	7672083	tweets	May 20-Jun 18,2015	n/a	Korean-language tweets containing the keywords MERS and its synonyms such as MERS virus, Middle East Respiratory Syndrome, and MERS coronavirus	tweets containing ‘‘Mercedes Benz,’’ because the first three characters of ‘‘Mercedes’’ are spelled exactly the same as MERS in Korean	0	0	0	0	0	0	0	0	1	0	0	0	0	0	0	0	0	0	0	0	0	0	0	0	0	1	1	0	0	0	0	0	0	0	0	1	0	0	0	0	0	0
410	South Korea	2065	tweets	Sept1,2010-Jun30,2014	n/a	tweets containing keywords from initial keyword selection (2065 associated keywords)	tweets containing keyword on lists of spam keywords and spammers	0	0	0	0	1	0	0	0	1	0	0	0	0	0	0	0	0	0	0	0	0	1	0	0	0	0	0	1	1	0	0	1	0	0	0	1	0	0	1	0	0	0
183	South London, UK	27806	tweets	July 2009 to September 2014	N/A	Tweets in databse that included keywords related to mephedrone.	Non-English tweets, tweets that did not mention terms related to mephedrone.	0	0	1	0	0	0	0	0	1	0	0	0	0	0	0	0	0	0	0	0	0	0	0	0	0	1	0	0	0	0	0	0	0	0	0	0	1	0	0	0	0	0
365	southern California, USA	253	tweets	n/a	n/a	most recent 3200 tweets 284 respondents posted on Twitter and searched the text of each tweet for tobacco-related keywords	n/a	1	0	0	0	0	0	0	3	1	0	0	0	0	0	0	0	0	0	0	0	0	0	0	0	0	0	1	0	0	0	0	0	0	0	0	0	1	0	0	0	0	0
200	Spanish speaking countires	1470000	tweets	June 2018	N/A	Tweets in Spanish containing depression key words	Quotes, jokes, or fake expressions of depression	1	0	0	0	0	0	0	0	0	0	0	0	0	0	0	0	0	0	1	1	0	0	1	0	0	0	1	0	0	0	0	1	0	0	0	0	0	1	0	0	0	0
106	St. Louis, MO	492	tweets	18 August 2016 (date of the initial media report of elevated lead level in drinking water source sample) - 31 December 2016 (date of the last SPLS Board of Education report to the public regarding the lead testing results)	Not specified	Keywords “lead,” “water,” “schools,” “St. Louis,” and the names of the 30 schools where elevated lead levels were found	Not specified	0	0	1	0	0	0	0	0	0	0	0	0	0	0	0	0	1	0	0	0	0	0	0	0	0	0	1	0	0	0	0	0	0	0	0	0	0	0	1	1	0	0
136	St. Louis, MO	442	tweets	October 2015-May 2016	N/A	Tweets using the words "food poisoning," "foodpoisoning" or both, within a 50-mile radius of St. Louis, MO	Not mentioned	0	0	0	0	0	0	0	0	1	0	0	0	0	0	0	0	0	0	0	0	0	0	0	0	0	0	0	0	0	0	0	1	0	0	0	0	0	0	0	1	0	0
265	technically worldwide, but nature of some inclusion criteria increase likelihood that it's in Spain	722974	tweets	May1-Jul15,2015	n/a	Spanish-language tweets from May1-Jul15,2015 with keywords ‘difteria’ (diphtheria), ‘Olot’ (the town where the case occurred), ‘antivacunas’ (anti-vaccination) and ‘vacuna’ (variations of the term vaccination/vaccine)	n/a	0	1	0	0	0	0	0	3	0	0	1	1	1	0	0	0	0	0	0	1	0	0	0	0	0	0	1	1	0	0	0	0	0	0	0	1	0	0	0	0	0	0
213	The Netherlands	5306	tweets	"between 07 and 28-17 and 12-02-17"	Not mentioned	Using keywords; Twitter statuses or tweets	Excluded followers and followees who were not connected to at least 15 authors	0	0	1	0	0	0	0	0	1	0	0	0	0	0	0	0	0	0	0	0	1	0	0	0	0	0	0	0	0	0	0	0	0	0	0	0	0	0	0	0	0	0
180	Toronto, Canada	308	tweets	June 26 to September 10, 2015	N/A	All public tweets matching the term list and concept list for each of the four syndromes; Respiratory syndrome, ILI syndrome, Gastrointestinal syndrome, Heat syndrome	No mention	0	0	0	0	0	1	0	0	0	1	1	0	0	1	0	0	0	0	0	0	0	1	0	0	0	0	0	0	0	0	0	0	0	0	0	1	0	0	0	0	0	0
189	Turkey	2000000	tweets	2/25/15 - 3/16/15; 8/18/15 - 9/6/15	N/A	Turkish, ontology includes GeneralPublicHealth, disease, symptom, medication, with various subconcepts (eg, epidemic, hospital, antibiotic)	N/A	0	0	1	0	0	0	0	0	1	0	0	0	0	0	0	0	0	0	0	0	0	0	0	0	0	0	0	0	0	0	0	1	0	0	0	0	0	0	1	0	0	0
157	U.K.	116	tweets	Not mentioned	N/A	Key search terms: derived from Change4Life campaign website, including alcohol units and guidelines terms	Not mentioned	0	0	1	0	0	0	0	0	0	0	0	0	0	1	0	0	0	0	0	1	0	0	0	0	0	0	1	0	0	0	0	0	0	0	0	0	0	0	1	0	0	0
159	U.K.	318	tweets	8/8/16–8/15/16 and 9/15/16–9/22/16	N/A	ParkLives or #ParkLives	Tweets pulled by search but deemed to be unrelated	0	0	1	0	0	0	0	0	0	0	0	0	0	0	0	0	1	0	0	1	1	0	0	0	0	0	0	0	0	0	0	0	0	0	0	0	0	0	1	0	0	0
5	United States	1000	tweets	3/17/2016-3/24/2016	N/A	tanning bed, tanning salon	Retweets, duplicates, ads, not in sample time window, spam, pornography	0	0	1	0	0	0	0	3	0	1	0	0	0	0	0	0	1	0	0	1	0	0	0	0	0	0	1	0	0	0	0	0	0	0	1	0	0	0	0	0	0	0
6	United States	1250000	tweets	3/2015 – 4/2016	N/A	Tweets from contiguous U.S.	Job postings, duplicates; manually examined outliers (top 99th percentile of tweeters) and excluded automated accounts, accounts for which most tweets were ads	0	0	1	0	0	0	0	3	0	1	0	0	0	0	0	0	0	0	0	1	0	0	0	0	0	1	1	0	0	0	0	0	0	0	0	0	0	0	0	0	0	0
12	United States	1500000	tweets	6/2009-12/2013	N/A	Tweets posted from locations within U.S. time zones	Tweets not originating from U.S. time zones/not from North America, tweets with user location info not in U.S, ambigous city or county names	0	0	1	0	0	0	0	3	0	1	0	0	0	0	0	0	0	0	0	0	0	0	0	0	0	0	0	0	0	0	0	1	0	0	0	1	0	0	0	0	0	0
14	United States	1600000	tweets	4/11/2016-10/2/2016	N/A	English and Spanish, Zika keywords and related words	Tweets outside of U.S., retweets, non-English or non-Spanish	0	0	0	1	0	0	0	3	1	0	0	0	0	0	0	0	0	0	0	0	0	0	0	0	0	0	1	0	0	0	0	0	0	0	0	1	0	0	0	0	0	0
17	United States	3239	tweets	2/2017-1/2018	N/A	Retweets/interactions with JUUL's tweets	non-human/individual users (commercial accounts)	0	0	1	0	0	0	0	3	0	0	0	1	0	0	0	1	0	0	0	0	1	0	0	0	0	0	0	0	0	0	0	0	0	0	0	0	1	0	0	0	0	0
79	United States	538000000	tweets	12/1/2014-12/1/2016	N/A	Vaccination keywords (vaccination, immunization), anti-vaccination (#cdcfraud, #vaccineinjury), mention of general election candidates	Not containing vaccination hashtag nor mention of political candidate	0	0	1	0	0	0	0	3	1	0	0	0	0	0	0	0	0	0	0	1	0	0	0	0	0	0	0	0	0	0	0	0	0	0	0	0	0	0	0	0	0	0
80	United States	986320	tweets	3/24/2015-12/2/2016	N/A	Key terms: hookah(s), hooka(s), sheesha(s), shisha(s), or sesh(s)	Tweets deemed as social bot generated, marketing-specific tweets	0	0	1	0	0	0	0	3	1	0	0	0	0	0	0	0	0	0	0	0	0	0	1	0	0	0	1	0	0	0	0	0	0	0	0	0	1	0	0	0	0	0
81	United States	13233837	tweets	3/1/2016-5/31/2016	N/A	English language original and retweets with key words: cannabis, weed, marijuana, spliff, hydro, dro, skunk, reefer, joint, pot, herb, loud, #420, THC, gravs, mj, jay.	Blacklist words/phrases that are commonly associated with key words, but are irrelevant	0	0	1	0	0	0	0	3	0	1	0	0	0	1	0	0	0	0	0	1	0	0	1	0	0	0	0	0	0	0	0	0	0	0	0	0	1	0	0	0	0	0
82	United States	6185153	tweets	12/24/2016-4/21/2017	N/A	Key terms: terms related to e-cigarettes and vaping listed in appendix	Tweets identified as spam via scoring algorithm	0	0	1	0	0	0	0	3	0	1	0	0	0	1	0	0	0	0	0	0	1	0	0	0	0	0	0	0	1	0	0	0	0	0	0	0	1	0	0	0	0	0
85	United States	3300000	tweets	2012-2015	N/A	Keywords: electronic cigarettes, electronic cigs, e cigs, ekings, e cigarettes, e-cigarettes, ecigarettes, vapes, vapers, vaping	Non-English tweets, tweets with URLs, irrelevant (did not indicate ENDS use), or spam, retweets	0	0	0	1	0	0	0	3	1	0	0	0	0	0	0	0	0	0	0	1	0	0	0	0	0	0	0	1	1	0	0	1	0	0	0	0	1	0	0	0	0	0
87	United States	258418	tweets	10/1/2013-10/30/2015	N/A	Tweets in English with HPV vaccine keywords: Gardasil, Cervarix, hpv+vaccin*, cervical+vaccin*	Tweets from suspended, deleted, or protected users	0	0	1	0	0	0	0	3	1	0	0	0	0	0	0	0	0	0	0	0	0	0	1	0	0	0	0	0	1	0	0	1	0	0	0	0	0	0	0	0	0	0
155	United States	1124839	tweets	July 2013-May 2017 (influenza immunization sample), 2011 (validation sample)	N/A	Influenza-related tweets with at least one vaccine-related term: shots, vaccine, vaccination	retweets, non-English tweets, not originating in USA	0	0	1	0	0	0	0	3	0	1	0	0	0	1	0	0	0	0	0	0	0	0	0	0	0	0	0	0	0	0	0	1	0	0	0	1	0	0	0	0	0	0
156	United States	4785104	tweets	4/2015-5/2018	N/A	US origin tweets with location coordinates available	Job posting tweets	0	0	1	0	0	0	0	3	0	1	0	0	0	1	0	0	0	0	0	0	0	0	0	0	0	0	0	1	0	0	0	0	0	0	1	0	0	0	1	1	0	0
196	United States	700	tweets	7/31/2012-8/3/2012	N/A	Organized Wisdom (health information technology firm)'s lists of health-related Twitter users' tweets	Non-English tweets	0	1	0	0	0	0	0	3	1	0	0	0	0	0	0	0	0	0	0	1	0	0	0	0	0	0	0	0	0	0	0	0	0	0	0	0	0	0	1	0	0	0
39	U.S., Australia	83551	tweets	10/1/2013-4/1/2014	N/A	English tweets, keywords (HPV, vaccine, human papillomavirus, vaccination, Gardasil, Cervarix)	Tweets not in English and tweets not containing keywords, tweets suspended or protected by Twitter settings	0	0	0	0	0	0	0	3	0	1	0	0	0	0	0	0	0	0	0	0	1	0	0	0	0	0	1	1	0	0	0	0	0	0	0	0	0	0	0	0	0	0
43	U.S., U.K., and Canada	24573	tweets	11/1/2013-11/30/2013	N/A	English, contained #Movember, posted during November 2013, user location in U.S., U.K., or Canada	Retweets, duplicates, tweets not in English, not located in U.S., U.K., and Canada	0	0	1	0	0	0	0	3	1	0	0	0	0	0	0	0	0	0	0	1	1	0	0	0	0	0	0	0	0	0	0	0	0	0	1	0	0	0	0	0	0	0
120	UK	1210	tweets	April 29-30, 2014	n/a	tweets resulting from the search "breastfeeding sports direct" covering the 24-hour period after the inciting incident	n/a	0	1	0	0	0	0	0	0	1	0	0	0	0	0	0	0	0	0	0	1	0	0	0	0	0	1	1	0	0	0	0	0	0	0	0	0	0	0	0	0	0	0
122	UK	198499	tweets	Apr 17, 2012-Jun 26, 2013	starting May 2012	tweets aimed at NHS hospitals by using ‘mentions’, where a tweet includes the ‘@username’ of a Twitter user	Children’s hospitals and specialist (obstetric, cancer and orthopaedic) hospitals	0	0	0	0	0	0	0	0	1	0	0	0	0	0	0	0	0	0	0	1	0	0	0	0	0	0	1	0	0	0	0	0	0	0	0	0	0	0	0	0	0	1
201	UK	1881	tweets	January 25, 2015 through January 31, 2015	N/A	English language tweets using #SmearForSmear posted between January 25, 2015 and January 31, 2015	Retweets, non-English tweets, unintelligble hashtags	0	0	0	0	0	0	0	0	1	0	0	0	0	0	0	0	0	0	0	0	0	0	0	0	0	0	0	1	0	0	0	0	0	0	1	0	0	0	0	0	0	0
231	UK	12711	tweets	1/4/09-1/5/10	N/A	Search terms of (eg) H1N1 or swineflu or flu and vaccin* and filtered by location (UK)	Tweets outside of the UK	0	0	1	0	0	0	0	0	1	0	0	0	0	0	0	0	0	0	0	1	0	0	0	0	0	0	1	0	0	0	0	0	0	0	0	1	0	0	0	0	0	0
299	UK	3061		Jan8-14,2016	Jan15,2016	tweets between Jan8-14,2016 with #alcoholguidelines	appeared to be spam. Machine generated. Non-sensical or irrelevant to alcohol guidelines	0	0	1	0	0	0	0	0	0	0	0	0	0	1	0	0	0	0	0	1	0	0	0	0	0	1	1	0	0	0	0	0	0	0	0	1	1	0	1	0	0	1
346	UK	618	tweets	Jan 4-Jul29, 2016	n/a	English-language tweets with the term word 'Sugar Smart app' between Jan 4-Jul 29, 2016	deemed irrelevant (not referring to PHE's Change4Life and Sugar Smart app)	0	0	1	0	0	0	0	0	0	0	0	0	0	1	0	0	0	0	0	1	0	0	0	0	0	1	1	0	0	0	0	0	0	0	0	0	0	0	1	0	0	0
375	UK	350000	tweets	August 29,2011-August30,2015	n/a	all exactly geo-located Twitter posts in England from August 29, 2011 to August 30, 2015	n/a	0	1	0	0	0	0	0	0	0	1	1	0	0	0	0	0	0	0	0	0	0	0	0	0	0	0	0	0	1	0	0	0	0	0	0	1	0	0	0	0	0	0
376	UK	N/A	tweets	not specified -- just noted that it was within the 2015/16 influenza season. looks like Sept28,2015-May9,2016	n/a	daily random samples of 1% all tweets originating from england	n/a	0	0	1	0	0	0	0	0	1	0	0	0	0	0	0	0	0	0	0	0	0	1	0	0	0	0	0	1	1	0	0	1	0	0	0	1	0	0	1	0	0	0
391	UK & Mecca, Saudi Arabia	7500000	tweets	"second half of 2012". July6-8;Aug17-19;Sept6-9;Aug24-26;Oct24-27;Jun22-24;June8-10	n/a	all tweets 30 days before and after event for users identified as having mentioned event >= 2x	n/a	0	1	0	0	0	0	0	0	1	0	0	0	0	0	0	0	0	0	0	0	0	0	0	0	0	0	0	1	1	0	0	1	0	0	0	1	0	0	0	0	0	0
51	UK, US, Canada, South Africa, Australia	132	tweets	September 2015 - November 2015	Between September and November 2015	Any tweet including the hashtag #WhyWeTweetMH	Retweets	0	0	1	0	0	0	0	3	1	0	0	0	0	0	0	0	0	0	0	2	0	0	0	0	0	0	1	1	0	0	0	0	0	0	0	0	0	1	0	0	0	0
46	United States	23800000	tweets	October 1-7 and November 7-14, 2011	October 1-7 and November 7-14, 2011 (approximately 6 hours of the early morning on November 14 were not observed due to a server error	All public tweets posted between October 1-7 and November 7-14, 2011	Non-US timezones, with some exeptions	0	0	0	0	0	0	0	3	1	0	0	0	0	0	0	0	0	0	0	0	0	0	0	0	0	0	0	0	0	0	0	1	0	0	0	0	0	0	1	0	0	0
50	United States	81333	accounts	January 1, 2018, to December 31, 2018	N/A	Tweets containing the term “swisher”	Non-English tweets, retweets, Swisher as a surname, tweets from bots, tweets from private accounts	0	0	1	0	0	0	0	3	0	0	0	0	1	0	0	0	0	0	0	0	0	0	0	0	0	0	1	1	0	0	0	0	0	0	0	0	1	0	0	0	0	0
107	United States	N/A	tweets	5/23/2003-5/16/2014	N/A	Tweets related to influenza keywords identified by HealthTweets database	No mention	0	0	1	0	0	0	0	3	1	0	0	0	0	0	0	0	0	0	0	0	0	0	0	0	0	0	0	0	0	0	0	0	0	1	1	0	0	0	0	0	0	0
181	United States	11500000	tweets	November 2014 - October 2016	Not specified	Comprehensive search syntax was developed with 158 keywords, including terms such as ecig, vape, and ejuice, as well as popular e‑cigarette brands and hashtags.	Not specified	0	0	1	0	0	0	0	3	1	0	0	0	0	0	0	0	0	0	0	0	0	0	0	0	0	0	0	1	1	0	0	1	0	0	0	0	1	0	0	0	0	0
182	United States	11861	tweets	Not specified; past 200 tweets from any time period of handles following @JUULvapor in April 2018	April, 2018	All public followers of @JUULvapor with at least 1 public Tweet	Account that did not belong to an individual	0	0	1	0	0	0	0	3	0	0	0	1	0	0	0	0	0	0	0	0	0	0	0	0	0	0	0	1	0	0	0	0	0	0	0	0	1	0	0	0	0	0
184	United States	1782	tweets	Not specified	Not specified	Posts from Twitter and DailyStrength associated with 81 drugs	Not specified	0	0	1	0	0	0	0	3	1	0	0	0	0	0	0	0	0	0	0	2	0	0	0	0	0	0	1	1	0	0	0	0	0	0	0	0	0	0	0	0	1	0
203	United States	341380	tweets	January 1, 2010 - March 31, 2016	December 2014 - June 2015	Study participants were young adults in the in the US age 18 to 20 who filled out the baseline survey and consented to analysis of their Twitter	Participants who proided invalid (nonexisting) accounts, spam accounts, participants who reported multiple accounts	0	0	1	0	0	0	0	3	1	0	0	0	0	0	0	0	0	0	0	0	0	0	0	0	0	0	1	1	0	0	0	0	0	0	0	1	1	0	0	0	0	0
234	United States	79848992	tweets	4/2015-3/2016	N/A	Tweets related to substance use and with GPS coordinates in United States	Tweets geotagged in Mexico and Canada	0	0	1	0	0	0	0	3	0	1	0	0	0	0	0	0	0	0	0	0	0	0	0	0	0	0	0	1	0	0	0	0	0	0	0	0	1	0	0	0	0	0
235	United States	2998285	tweets	9/22/2013-10/6/2013	N/A	Tweets related to shutdown, #shutdown, in English, with geocode data in U.S.	N/A	0	0	1	0	0	0	0	3	1	0	0	0	0	0	0	0	0	0	0	0	0	0	0	0	0	1	1	0	0	0	0	0	0	0	0	0	0	0	0	0	0	0
236	United States	32847	tweets	12/2015-1/2016	N/A	Tweets related to colonoscopy, mammography, and Pap smear terms	N/A	0	0	1	0	0	0	0	3	1	0	0	0	0	0	0	0	0	0	0	0	0	0	0	0	0	0	0	0	0	0	0	0	0	0	1	0	0	0	0	0	0	0
238	United States	2900000	tweets	9/2009-7/2015	N/A	Keywords: flu, #flu, influenza, #influenza, retweets of key word tweets	N/A	0	0	1	0	0	0	0	3	1	0	0	0	0	0	0	0	0	0	0	0	0	1	0	0	0	0	0	0	0	0	0	0	0	0	0	1	0	0	0	0	0	0
289	United States	23558	tweets	2013	N/A	Keywords related to indoor tanning beds: tanning bed, tanning salon, tanning gym, indoor tanning, burn, fried, sunburn, and posted in 2013, and English tweets	Retweets or quoted messages	0	0	1	0	0	0	0	3	1	0	0	0	0	0	0	0	0	0	0	2	0	0	0	0	0	0	0	1	0	0	0	0	0	0	0	0	0	0	1	0	0	0
290	United States	27300000	tweets	2/1/2013-2/28/2017	N/A	Patient-experience keyword set: related to medical facilities and staff, procedures, hospital visits and stays, medications, hospital bills and insurance, care condition, and pain	Retweets	0	0	0	1	0	0	0	3	0	1	0	0	0	0	0	0	0	0	0	2	0	0	1	0	0	0	1	0	0	0	0	0	0	0	0	0	0	0	0	0	0	1
292	United States	558026	accounts	9/30/2012-5/23/2015	N/A	Influenza-like illness tweet keywords	N/A	0	0	1	0	0	0	0	3	1	0	0	0	0	0	0	0	0	0	0	0	0	1	0	0	0	0	0	0	0	0	0	0	0	0	0	1	0	0	0	0	0	0
244	United States	169322	tweets	Flu and influenza tweets: 8/13/2012-3/4/2013, Pertussis and whooping cough tweets:6/3/2012-12/1/2012	N/A	Keyword results with words: flu, influenza, pertussis, whooping cough, that also appear either in tweet text, username, or in URLs, within 17 mile radius of the city-center of 11 cities: Boston, Chicago, Cleveland, Denver, Fort Worth, Jacksonville, Nashville-Davidson, New York, Portland, San Diego, and Seattle	N/A	0	0	1	0	0	0	0	3	0	1	0	0	0	0	0	0	0	0	0	0	0	0	0	0	0	0	0	0	0	0	0	0	0	1	0	1	0	0	0	0	0	0
165	United States	7824	accounts	not specified (likely to mask which active shooter event/university this took place at)	n/a	tweets generated in the hour leading up to the initial 911 call until the second hour after the lockdown was lifted, segmenting time into 15-min blocks	non-English language account, private account (in which case tweets would not be publicly available), “verified” account (usually indicative of high-profile Twitter users or businesses), and accounts with more than 1,000 total tweets (to omit superusers).	0	1	0	0	0	0	0	3	1	0	0	0	1	0	0	0	0	0	0	1	1	0	0	0	0	1	1	1	0	0	0	0	0	0	0	0	0	0	0	1	0	0
10	United States	3611528	tweets	Jan 2012 - Dec 2014	N/A	Tweets of interest ("signal" tweets) if have keywords related to prescription opioid use	Non-English, tweets with <1 character, tweets for which couldn't calculate SemD	0	0	0	0	0	0	0	3	0	1	0	0	0	0	0	0	0	0	0	1	0	0	0	0	0	0	0	0	0	0	0	0	0	0	0	0	1	0	0	0	0	0
11	United States	138000000	tweets	Oct 2011 - Dec 2013	N/A	Tweets between Oct 2011 - Dec 2013 with self-reported location and/or latitude/longitude coordinates	Counties for which at least 40k words available	0	0	1	0	0	0	0	3	0	1	0	0	0	1	0	0	0	0	1	0	0	0	0	0	0	0	0	0	1	0	0	1	0	0	0	1	1	0	0	0	0	0
33	United States	N/A	tweets	12/2/2012 - 4/7/2013	N/A	Tweets with flu-symptom keywords	Tweets with less than 5 characters, and those with non-ASCII characters; Insufficient geo-location information (eg, locations w/'suspicious' words like heaven, hell, sky; lack of coordinates, disabled location services	0	0	1	0	0	0	0	3	0	1	0	0	0	0	0	0	0	0	0	1	0	0	0	1	0	0	0	0	0	0	0	0	1	0	0	1	0	0	0	0	0	0
63	United States	125255	tweets	10/20/14-12/20/14	N/A	Tweets with keywords dabs, hash oil, butane honey oil, smoke/smoking shatter, smoke/smoking budder, smoke/smoking concentrates	Non-English tweets	0	0	1	0	0	0	0	3	0	1	0	0	0	0	0	0	0	0	0	1	0	0	0	0	0	0	0	0	0	0	0	0	0	1	0	0	1	0	0	0	0	0
128	United States	359043	tweets	August 25 - September 5, 2016	Not mentioned	Tweets with word "Zika," Twitter accounts with less than 25 followesrs and following less than 100 accounts	Spanish language	0	0	1	0	0	0	0	3	0	0	0	1	0	1	0	0	0	0	0	1	1	0	0	0	0	0	0	1	0	0	0	0	0	0	0	1	0	0	0	0	0	0
139	United States	26000	tweets	5/6/13 - 3/15/15	N/A	Tweets with influenza-like symptoms-related keywords (eg, body/muscle aches, chills, cough, fever, headache, sore throat)	Flutrack API filters out tweets w/false or nonexistent location coordinates; tweets outside US	0	0	0	0	0	0	0	3	0	1	1	0	0	0	0	0	0	0	0	0	0	0	0	0	0	0	1	0	0	0	0	0	0	0	0	1	0	0	0	0	0	0
141	United States	404065	tweets	10/1/2012-9/30/2013	N/A	Tweets specifically directed toward hospitals' Twitter account; completely public tweets; original tweets	Users with any privacy settings; RTs	0	0	1	0	0	0	0	3	1	0	0	0	0	0	0	0	0	0	0	1	0	0	1	0	0	0	0	0	0	0	0	0	0	0	0	0	0	0	0	0	0	1
148	United States	1856	tweets	February 2015 - May 2017	N/A	All tweets referencing Twitter accounts for each US hospital, with terms transgender, trans, intersex, sex change, transisbeautiful, rainbowhealth, gender gluid, homosexual, etc	RTs, anything not publicly available, filtered out tweets without mention of a hospital, tweets mentioning both HEI and non-HEI hospitals	0	0	1	0	0	0	0	3	1	0	0	0	0	0	0	0	0	0	0	1	0	0	0	0	0	0	1	1	0	0	0	0	0	0	0	0	0	0	0	0	0	1
185	United States	4300000	tweets	October 2014, March-April 2015	Not mentioned	LCC relevant, matched one or more keyword rules	Not mentioned	0	0	1	0	0	0	0	3	0	0	0	0	0	0	0	0	1	0	0	2	0	0	0	0	0	0	0	0	0	0	0	1	0	0	0	0	1	0	0	0	0	0
191	United States	456	tweets	11/11/14-8/8/16	N/A	US-based image tweets containing faces	Vaccine-irrelevant tweets, text tweets, image RTs	0	0	1	0	0	0	0	3	0	1	0	0	0	1	0	0	0	0	0	0	0	0	0	0	0	0	0	0	0	0	0	0	0	1	0	0	0	0	0	0	0	0
192	United States	26975	tweets	5/1/15 - 7/31/15	N/A	38 search terms related to cannabis edibles	Tweets without geolocation information	0	0	1	0	0	0	0	3	0	1	0	0	0	0	0	0	0	0	0	1	0	0	0	0	1	0	1	0	0	0	1	0	0	0	0	0	1	0	0	0	0	0
193	United States	2010	tweets	3/15/15 - 4/17/17	N/A	English tweets with keywords related to cannabis products; of these, those with term "rosin"	Retweets	0	0	1	0	0	0	0	3	0	1	0	0	0	0	0	0	0	0	0	1	0	0	0	0	0	0	1	0	0	0	0	0	0	0	0	0	1	0	0	0	0	0
214	United States	652	tweets	10/9/2016 - 10/11/2016	Not mentioned	All tweets using #NotOkay hashtag	non-English; tweets containing links to other content (e.g. websites, memes)	0	0	1	0	0	0	0	3	1	0	0	0	0	0	0	0	0	0	0	1	0	0	0	0	0	0	1	0	0	0	0	0	0	0	0	0	0	0	0	0	0	0
222	United States	193051	tweets	10/2015 - 2/2016	N/A	Geocoded based on user profile information, mention of e-cig (vaping, vape, e-cig*, e-juice, etc)	Tweets not in English, retweets	0	0	1	0	0	0	0	3	0	1	0	0	0	0	0	0	0	0	0	1	0	0	0	0	0	0	1	0	0	0	0	0	0	0	0	0	1	0	0	0	0	0
223	United States	874000000	tweets	11/17/15-? (for all of 2016 pandemic?)	N/A	Keywords zika, mosquito; US geographic boundary, year 2016	Non-US tweets	0	0	0	0	0	1	0	3	0	1	0	0	0	0	0	0	0	0	0	0	0	1	0	0	0	0	0	0	0	0	0	1	1	0	0	1	0	0	0	0	0	0
228	United States	13426	tweets	10/16/12-11/9/12	N/A	Search terms: I am not voting, I'll never vote, I did not register to vote, etc	Individuals who disagree w/candidate, voting in other contexts (eg, TV show)	0	0	1	0	0	0	0	3	1	0	0	0	0	0	0	0	0	0	0	0	0	1	0	0	0	0	0	0	0	0	0	0	0	0	0	0	0	0	0	0	0	0
313	United States	10128	tweets	May 1, 2013, to May 1, 2014	Not mentioned	Used keywords	"Retweets” that offered no additional information from the person posting the tweet, original tweets that were part of a conversation and require greater context to be interpreted, or duplicated tweets from a user account that had since been suspended or was primarily being used for spam or unwanted solicitations.	0	0	1	0	0	0	0	3	0	0	1	0	0	1	0	0	0	0	0	1	0	0	0	0	0	0	1	0	0	0	0	0	0	0	0	0	1	0	0	0	0	0
385	United States	148533	tweets	6/26/13-7/22/13	N/A	US tweets, tweets that are georeferenced, with long list of healthy and unhealthy foods	No US tweets	0	0	1	0	0	0	0	3	0	1	0	0	0	0	0	0	0	0	0	0	0	0	0	1	0	1	1	1	0	1	0	0	1	0	0	0	0	0	1	0	0	0
249	US (contiguous)	1249653	tweets	Not specified/same as date researchers pulled tweets (March 2015 - April 2015)	March 2015 - April 2016	Tweets with latitude and longitude coordinates (geotagged) that were sent from the contiguous US (including DC) containing at least one relevant keyword pertaining to a racial or ethnic minority group.	Tweets from Alaska and Hawaii, non-geotagged tweets	0	0	1	0	0	0	0	3	0	0	0	1	0	0	0	0	0	0	0	2	0	0	0	0	0	1	1	0	0	0	0	0	0	0	0	0	0	0	1	0	0	0
108	US (including Hawaii and Alaska)	3800000	tweets	February 1, 2016 to August 30, 2016 (33 weeks)	N/A	Zika-related keywords (“Zika,” “dengue,” “yellow fever,” “Zika virus,” “Zika fever,” “flaviviridae,” “brain shrink,” “fetal brain disruption sequence,” “mosquitoes,” “birth defects,” “insect bites,” “mosquito bites,” “insect-borne virus,” “mosquito-borne virus,” “microcephaly,” “Guillain-Barre syndrome”)	No mention	0	0	1	0	0	0	0	3	0	1	1	0	0	0	0	0	0	0	0	0	0	0	0	0	0	1	1	0	0	0	0	0	0	0	0	1	0	0	0	0	0	0
145	US 48 contiguous states (plus DC)	30081	tweets	1/7-2/14/2016	N/A	Search terms: various combinations of losing weight, workout diet, lost pound, workout fitness, gym fit	RTs, tweets geotagged at geographic center	0	0	1	0	0	0	0	3	0	1	0	0	0	0	0	0	0	0	0	0	0	0	0	0	0	0	0	0	0	1	0	0	0	0	0	0	0	0	1	0	0	0
28	United States	43092	tweets	Two distinct weekends in 2014	N/A	Streamed data related to hookah tobacco smoking over the span of 2 distinct weekeneds 5 primary keywords: hookah, hooka, shisha, sheesha, narghile	non-specific terms such as "water-pipe"	0	0	1	0	0	0	0	3	1	0	0	0	0	0	0	0	0	0	0	0	0	0	0	0	0	0	1	0	0	0	0	0	0	0	0	0	1	0	0	0	0	0
31	United States	850000	tweets	January 2012-December 2014	N/A	Tweets mentioning a keyword related to electronic cigarettes including: e(-)cig, e(-)cigarette, electronic cigarette, etc.	Tweets wuth URLs whose user had insufficient tweets to classify algorithmically	0	0	1	0	0	0	0	3	0	0	1	1	0	0	0	0	0	0	0	0	0	0	1	0	0	0	0	0	0	0	0	1	0	0	0	0	1	0	0	0	0	0
32	United States	N/A	accounts	Not mentioned	N/A	Tweets using keywords: flu, influenza in 31 major cities in U.S. Atlanta, GA; Austin, TX; Baltimore, MD; Boston, MA; Chicago, IL; Cleveland, OH; Columbus, OH; Dallas, TX; Denver, CO; Detroit, MI; El Paso, TX; Fort Worth, TX; Houston, TX; Indianapolis, IN; Jacksonville, FL; Los Angeles, CA; Memphis, TN; Milwaukee, WI; Nashville, TN; New York, NY; Oklahoma City, OK; Philadelphia, PA; Phoenix, AZ; P…	Retweets and tweets containing URL links	0	0	1	0	0	0	0	3	0	1	0	0	0	0	0	0	0	0	0	1	0	0	0	0	0	0	0	0	0	0	0	1	0	0	0	1	0	0	0	0	0	0
58	United States	239	tweets	May 2009 - October 2010	N/A	Full text search containing specific keywords of 5 cancer drugs Avastin (Bevacizumab), Melphalan (Alkeran), Rupatadin (Rupafin, Urtimed), Tamoxifen (Nolvadex), Taxotere (Docetaxel)	re-Tweets and tweets that are not in English	0	0	1	0	0	0	0	3	0	1	0	0	0	0	0	0	0	0	0	2	0	1	1	0	0	0	1	0	0	0	0	1	0	0	0	0	0	0	0	0	1	0
96	United States	1382284	tweets	Apr 2015-Mar 2016	n/a	geotagged tweets including terms from set of 376 keywords gathered from fitness questionnaires and apps that document a range of activities between April 2015-March 2016.	content at the top 99th percentile of twet activity. Tweets containing popular phrases that denote irrelevant content (eg, ‘walk away’ or ‘running late’) and mentions of the television show ‘Walking Dead’. Tweets mentioning team sports out of context of play/playing/played.	0	0	1	0	0	0	0	3	0	1	0	1	0	0	0	0	0	0	0	1	0	0	1	0	0	0	0	1	0	0	0	1	0	0	0	0	0	0	1	0	0	0
114	United States	2581283	tweets	Oct 2011-Mar 2012	Oct 2011-Mar 2012 at 1 hour intervals	Geocoded tweets with the following obesity-related search terms: 1) ‘childhood AND obesity’, 2) ‘eat AND right’, 3) ‘farm AND policy’, 4) ‘food AND desert’, 5) ‘high AND calorie’, 6) ‘fructose’, 7) ‘obesity AND corn’, 8) ‘soft AND drink’, 9) ‘weight AND gain’, 10) ‘McDonalds AND obesity’, 11) McDonalds and overweight’, 12) ‘obesity’, 13) ‘overweight’, 14) ‘obesity AND diabetes’, and 15) ‘overweig…	duplicates	0	0	1	0	0	0	0	3	0	1	0	1	0	0	0	0	0	0	0	0	0	1	1	1	0	0	1	0	1	1	0	0	0	0	0	0	0	0	1	0	0	0
116	United States	555	tweets	42412	n/a	corpus 1=public generated original tweets generated during an hour-long live CDC Twitter chat on Feb 12, 2016 containing hashtag #CDCchat relating to Zika virus corpus 2=retweets from CDC generated during hour-long live CDC Twitter chat on Feb 12, 2016 containing hashtag #CDCchat relating to Zika Virus	original tweets from the CDC	0	1	0	0	0	0	0	3	1	0	0	0	1	0	0	0	0	0	0	0	0	0	0	0	0	0	0	0	0	0	0	0	0	0	0	1	0	0	1	0	0	0
117	United States	73235	tweets	Aug 15-Oct 15, 2016	n/a	tweets including“turn-thetide,”“#turnthetide,”“turnthetiderx,”“#turnthetiderx,” “turn the tide rx,”“actonopioids,”“opioid,”“opioids,”“opium,” and “opiate.”	tweets containing spam messages or misc content, tweets that had words that were generated from SAS Text Miner but appeared in fewer than 4 messages	0	0	1	0	0	0	0	3	0	1	0	0	0	0	0	0	0	0	0	0	0	0	0	0	0	1	0	0	1	0	0	0	0	0	0	0	1	0	1	1	0	0
118	United States	12796	tweets	Apr 9-Jun 29, 2018; Oct 8, 2018-Jan 9, 2019	n/a	tweets produced during 2 outbreak periods including E Coli combined with any of the following: advisory, bacteria, bacterium, CDC, Centers for Disease Control, prevention, ehec, enterohemorrhagic e. coli serotype o157:h7, FDA, food reservoirs, food safety, foodborne illness, foodborne transmission, hemolytic uremic syndrome, hus, o157:h7, out-break, phac, Public Health Agency of Canada, romaine l…	duplicates; retweets; tweets that had words that were generated from SAS Text Miner but appeared in fewer than 4 messages	0	1	0	0	0	0	0	3	1	0	0	0	1	0	0	0	0	0	0	0	0	0	0	0	0	1	0	0	1	0	0	0	0	0	0	0	0	0	0	1	0	0
119	United States	25000000	tweets	2012-13	n/a	original geotagged tweets from 2012-13 within contiguous USA	retweets	0	0	1	0	0	0	0	3	1	0	0	0	1	0	0	0	0	0	0	0	0	1	0	0	0	0	0	1	0	0	0	0	0	0	0	0	0	1	1	0	0	0
129	United States	30000	tweets	July 14, 2015, to January 30, 2016	July 14, 2015, to January 30, 2016	Tweets containing the phrase "planned parenthood," and those with hashtags "#defundpp" and "#standwithpp."	Neutral words (and, like, etc)	0	0	1	0	0	0	0	3	0	1	0	0	1	1	0	0	0	0	0	0	0	0	0	0	0	0	1	0	0	0	0	0	0	0	0	0	0	0	0	0	0	0
132	United States	213633	tweets	Nov 2011-May 2012	Not mentioned	Public tweets from the US using the term Adderall between the dates of November 29, 2011-May 31 2012	Non-US users, those who were pushing or promoting pharmaceuticals rather than using them	0	0	1	0	0	0	0	3	1	0	0	0	0	0	0	0	0	0	0	1	0	0	0	0	0	0	0	0	0	0	0	0	1	0	0	0	1	0	0	0	0	0
134	United States	1110	tweets	41426	N/A	Tweets containing the hashtag #childhoodobesity	Not mentioned	0	0	0	0	0	0	0	3	1	0	0	0	0	0	0	0	0	0	0	0	0	0	0	0	0	0	0	0	0	0	1	0	0	1	0	0	0	0	1	0	0	0
135	United States	447	tweets	Not mentioned	1 week of randomly selected days in May and June 2014	Tweets using the hashtag #diabetes	"Native retweets"	0	0	0	0	0	0	0	3	1	0	0	0	0	0	0	0	0	0	0	0	0	0	0	0	0	0	0	0	0	0	1	0	0	1	1	0	0	0	0	0	0	0
137	United States	1035	tweets	42491	42856	Tweets using #thinspo or #fitspo	Duplicate tweets with both hashtags, tweet with neither hashtag	0	0	1	0	0	0	0	3	1	0	0	0	0	0	0	0	0	0	0	0	0	0	0	0	0	0	0	0	0	0	0	0	0	1	0	0	0	1	0	0	0	0
166	United States	37037	tweets	2009-2016 (not specified more than this)	n/a	tweets from NBA players who maintained an active verified Twitter account between 2009 and 2016. restricted to players from East Coast teams playing games on the East Coast and players from West Coast teams playing on the West Coast.	n/a	0	0	0	0	0	0	1	3	1	0	0	0	1	0	0	0	0	0	0	0	0	1	0	0	0	0	0	0	0	0	0	0	0	0	0	0	0	0	1	0	0	0
169	United States	231422	tweets	May 7-Nov 3, 2014 (missing tweets from Jun 8-10, Sept14-20, & Oct 9)	May 7-Nov 3, 2014 (did not pull tweets from Jun 8-10, Sept14-20, & Oct 9)	english-language tweets including 57 keywords from 6 heat-related themes	text fields with figurative (e.g., worldwide, universe, and behind you) and broad (e.g., county and state) area names. Non-unique city names (e.g., Madison) if state information (e.g., WI) was not reported. ambiguous references like New York or NY, which could refer to the state or the city. retweets. tweets with keywords and phrases insinuating advertisements. all tweets from a particular user i…	0	1	0	0	0	0	0	3	0	1	0	0	0	0	0	0	0	0	0	0	0	0	0	0	0	0	0	1	1	1	0	1	1	0	0	0	0	0	0	1	0	0
171	United States	459043	tweets	Aug 31, 2012-Mar 4,2013	n/a	tweets containing keyword "flu", english language, within 30 cities in USA	tweets with phrase "stomach flu"; retweets and tweets with URLs, tweets with keyword flu as part of twitter userjname or handle or hashtag	0	0	1	0	0	0	0	3	1	0	0	0	0	0	0	0	0	0	0	1	0	0	0	0	0	0	0	1	1	0	0	1	0	0	0	1	0	0	0	0	0	0
174	United States	26389	tweets	April 16, 2015 to May 29, 2015	N/A	Public tweets of Twitter users in the United States. ChatterGrabber search terms conditions (vaccine, vaccinat, vacine, vacinate, MMR, antivac) and qualifiers (autism, autistic, conspiracy, gave my, gave me, oprah, aspergers, poison, jenny mccarthy, kristin cavallari, conspiracy, mercury, aluminum, truther, bravo, anti, manufacturers, have known, vaccine choice, your child, your right, cancer, fe…	Exlcusion search terms (bullshit, penn & teller, penn and teller, enter the kindom of heaven, heroin, eye of a needle, thread, molds, record, efficacy, shoot up, needle exchange, morphine, knit, crochet, fracking, insulin, malware, pincushion, addict, fuel, needlework, felt, caffeine, scaling, space). Articles concerning non-human vaccines, academic publications, court documents, media formats (i…	0	0	1	0	0	0	0	3	1	0	0	0	0	0	0	0	0	0	0	2	1	0	1	0	0	0	0	0	0	0	0	0	0	0	0	0	0	1	0	0	0	0
175	United States	14317	tweets	February 9, 2010 through December 31, 2015	N/A	Participants were 11,715 Twitters users who had posted one or more tweets related to the school meals policy in English during the data collection period with search keywords	No mention	0	0	0	0	0	0	0	3	1	0	0	0	0	0	0	0	0	0	0	2	0	0	0	0	0	0	1	0	0	0	0	0	0	0	0	0	0	0	1	0	0	0
177	United States	3628	tweets	24 hours of the 2017 draft and 2018 final USPSTF recommendations on prostate cancer screening	N/A	Tweets from the 24-h period after the 2017 draft and 2018 final USPSTF recommendations using the same query ('prostate cancer') and classification system previously reported by Prabhu V, Lee T, Loeb S et al. Twitter response to the United States Preventive Services Task Force recommendations against screening with prostate-specific antigen. BJU Int 2015; 116: 65–71	No mention	0	0	1	0	0	0	0	3	1	0	0	0	0	0	0	0	0	0	0	0	0	0	0	0	0	0	0	1	0	0	0	0	0	0	1	0	0	0	0	0	0	0
206	United States	64005336	tweets	January 10, 2017 and January 2, 2018	N/A	All tweets with location metadata falling within the United States. A list of physical activity-related hashtags was collected to further classify geolocated tweets.	Tweets with coordinates not originating from the United Sates	0	0	1	0	0	0	0	3	0	1	0	0	0	0	0	0	0	0	0	2	0	0	0	0	0	0	1	0	0	0	0	0	0	0	1	0	0	0	1	0	0	0
215	United States	28711	tweets	Jun-Nov 2015	n/a	tweets containing prescription drug abuserelated keywords, including the term “fentanyl.”	n/a	0	0	1	0	0	0	0	3	1	0	0	0	0	0	0	0	0	0	0	0	0	0	0	0	0	0	0	1	1	0	0	1	0	0	0	0	1	0	0	1	0	0
246	United States	79848992	tweets	Not mentioned	April 2015 to March 2016	Random 1% subset of public, geotagged tweets across the contiguous United States between April 2015 and March 2016.	Duplicate tweets, job listings, automated accounts, advertisements, tweets from Alaska and Hawaii	0	0	1	0	0	0	0	3	1	0	0	0	0	0	0	0	0	0	0	0	0	0	1	0	0	0	1	0	0	0	0	1	0	0	0	1	1	0	1	0	0	0
247	United States	4041521	tweets	Not mentioned	April 2015 to March 2017	Random 1% subset of public, geotagged tweets across the contiguous United States between April 2015 and March 2016.	N/A	0	0	1	0	0	0	0	3	1	0	0	0	0	0	0	0	0	0	0	1	0	0	1	0	0	0	0	1	0	0	0	1	0	0	1	0	0	0	0	0	0	0
252	United States	399069	tweets	No mention	N/A	User posts about drugs mentioning any of the 81 drugs on the list	Concepts with Unified Medical Language System (UMLS) IDs that were not listed in SIDER.	0	1	0	0	0	0	0	3	1	0	0	0	0	0	0	0	0	0	0	2	0	1	0	0	0	0	0	0	0	0	0	0	0	0	0	0	0	0	0	0	1	0
266	United States	10412	tweets	6 October 2011 (following the release of USPSTF's draft) and 21 May 2012 (following the final release)	N/A	Public tweets responding to the USPSTF recommendation on prostate cancer screening within two 24 hour periods	Not mentioned	0	1	0	0	0	0	0	3	1	0	0	0	0	0	0	0	0	0	0	0	0	0	0	0	0	1	0	0	0	0	0	0	0	0	1	0	0	0	0	0	0	0
267	United States	41358	tweets	Not mentioned	September-November 2017	Tweets referencing SIDS, safe sleep, suddent infant death syndrome	N/A	0	0	1	0	0	0	0	3	1	0	0	0	0	0	0	0	0	0	0	2	0	0	0	0	0	0	1	0	0	0	0	0	0	0	0	0	0	0	0	0	0	0
285	United States	477768	tweets	Aug25,2009-Jan19,2010	Aug25,2009-Jan19,2010	english language tweets with one of the following words: vaccination OR vaccine OR vaccinated OR vaccinate OR vaccinating OR immunized OR immunize OR immunization OR immunizing	n/a	0	0	1	0	0	0	0	3	0	1	1	0	0	0	0	0	0	0	0	1	0	0	0	1	0	0	0	0	0	0	0	0	0	0	0	1	0	0	0	0	0	0
294	United States	82600000	tweets	Jul1-Jul31,2016	n/a	random 1% sample of all public tweets between Jul1-31,2016	written in languages other than English and those originating from outside the continental United States of America. Due to these requirements, tweets with no associated geographic or language metadata were excluded	0	1	0	0	0	0	0	3	1	0	0	0	0	0	0	0	0	0	0	0	0	1	0	0	0	0	0	0	0	0	0	0	0	0	0	0	1	0	0	0	0	0
295	United States	550338	tweets	July 2009-Feb 2015	n/a	english language tweets that included keywords related to five cardiovascular diseases: hypertension, diabetes, myocardial infarction, heart failure, and cardiac arrest	tweets that couldn’t be mapped to a US county	0	0	1	0	0	0	0	3	0	1	0	1	0	1	0	0	0	0	0	0	0	0	0	0	0	0	1	0	0	0	0	0	0	0	1	0	0	0	0	0	0	0
296	United States	5000	tweets	July 2009-Feb 2015	n/a	english language tweets that included keywords related to hypertension and diabetes	tweets that couldn’t be mapped to a US county	0	0	1	0	0	0	0	3	0	1	0	0	0	0	0	0	0	0	0	1	0	0	0	0	0	0	0	0	0	0	0	0	0	0	1	0	0	0	0	0	0	0
298	United States	82	tweets	Nov 1, 2009-Jan31,2010	n/a	tweets between Nov1,2009-Jan31,2010 that referenced the new mammography screening recommendation announcement	duplicates. Not in top 100 posts with greatest audience reach	0	0	1	0	0	0	0	3	1	0	0	0	0	0	0	0	0	0	0	0	0	0	0	0	0	1	1	0	0	0	0	0	0	0	1	0	0	0	0	0	0	0
304	United States	4629	tweets	May1-17,2016	n/a	tweets between May1-17,2016 that include variations on the word 'e-cigarette' combined with 'FDA'	non-original tweets	0	0	1	0	0	0	0	3	0	1	0	0	0	0	0	0	0	0	0	2	0	0	1	0	0	0	1	0	1	0	0	0	0	0	0	0	1	0	1	0	0	1
305	United States	994	tweets	not specified	May-June, 2017	people > 18 yo with an active, public twitter account who has used e-cigs	twitter account younger than 1 hour, completed survey already, respondent fails to log in	0	1	0	0	0	0	0	3	0	0	0	0	1	0	0	0	0	0	0	0	0	0	1	0	0	1	0	0	1	0	0	0	0	0	0	0	1	0	0	0	0	0
308	United States	768791808	tweets	June 7, 2013 to July 14, 2016	N/A	Tweets geo-tagged within a bounding box of the USA were streamed	No mention	0	1	0	0	0	0	0	3	0	1	0	0	0	0	0	0	0	0	0	0	0	1	0	0	0	0	0	0	0	0	0	0	0	0	0	0	0	1	0	0	0	0
310	United States	10788	tweets	Not mentioned	September 30, 2015 to November 14, 2015	Tweets from east coast emergency management agencies (excluding South Carolina) between September 30, 2015 and November 14, 2105	Duplicate tweets, tweets not posted from emergency management agencies	0	0	0	0	0	0	0	3	0	1	0	1	0	0	0	0	0	0	0	0	0	0	0	0	0	0	0	0	0	0	0	0	0	0	0	0	0	0	0	1	0	0
311	United States	6000	tweets	Not mentioned	July 15, 2015-August 17, 2015	Tweets in English using keywords HPV, human papillomavirus, Gardasil, Cervarix	Tweets containing URLs	0	0	1	0	0	0	0	3	1	0	0	0	0	0	0	0	0	0	0	0	0	0	1	0	0	0	0	1	0	0	0	1	0	0	1	0	0	0	0	0	0	0
348	United States	1133656	tweets	December 1, 2014-April 30, 2015	Not mentioned	Tweets containing the word measles posted between December 1, 2014 and April 30, 2105	Non-English tweets	0	0	0	0	0	0	0	3	1	0	0	0	0	0	0	0	0	0	0	1	1	0	0	0	0	0	0	0	0	0	0	0	0	0	0	1	0	0	0	0	0	0
353	United States	36939	tweets	Second weeks in March, April, May of 2012 pre-election period, second weeks in May, June, and July of 2013 post-election period	N/A	Marijuana-related keywords resulting in a final set of 7 queries: "weed," "marijuana," "cannabis," "smoke AND (pot OR joint OR blunt OR mary jane)," "need AND (pot OR join OR blunt)," "want AND (pot OR a blunt)," and "want AND a joint"	Retweets, foreign language tweets, and tweets not related to marijuana	0	0	0	1	0	0	0	3	1	0	0	0	0	0	0	0	0	0	0	2	0	0	0	0	0	0	1	1	0	0	0	0	0	0	0	0	1	0	0	0	0	0
357	United States	549972	tweets	Jan1, 2009-Aug21, 2015	n/a	tweets that contained at least 1 ASD and 1 vaccine-related search keyword between 2009-2015	n/a	0	0	1	0	0	0	0	3	0	1	0	0	0	0	0	0	0	0	0	1	0	0	0	0	0	0	0	0	0	0	0	0	1	0	0	0	0	1	0	0	0	0
359	United States	260947	tweets	six weeks ending Oct 31,2014 (Sept 19-Oct31,2014?)	n/a	english language tweets geo-located in USA containing keyword "ebola" or "ebola" and "symptoms"	retweets. News users and tweets from users containing "TV", "media", "trend", "CP", or "report"	0	0	1	0	0	0	0	3	1	0	0	0	0	0	0	0	0	0	0	0	0	0	0	0	0	0	0	0	1	0	0	0	0	0	0	1	0	0	0	0	0	0
370	United States	3057130	tweets	Jan-Mar, 2016	n/a	all tweets including "Zika", "#Zika," and "#Zikavirus" between Jan-Mar, 2016	n/a	0	0	1	0	0	0	0	3	0	0	1	1	0	1	0	0	0	0	0	1	0	0	0	0	0	0	0	0	1	0	0	0	0	0	0	1	0	0	0	0	0	0
371	United States	171000000	tweets	Nov 2011-Dec 2014	Nov 2011-Dec 2014	geo-tagged tweets within a 25-mile radius of 25 military locations in the U.S. and six international locations	n/a	0	1	0	0	0	0	0	3	0	1	1	0	0	0	0	0	0	0	0	1	0	0	0	1	0	1	0	1	0	1	0	0	1	0	0	1	0	0	0	0	0	0
378	United States	2948941	tweets	Jan3,2014-Mar24,2014	n/a	public tweets with the keyword "flu"	retweets, replies	0	0	1	0	0	0	0	3	0	1	0	0	0	0	0	0	0	0	0	0	0	1	0	0	0	0	0	0	0	0	0	1	0	0	0	1	0	0	1	0	0	0
379	United States	41537	tweets	Jan 1,2011-Apr15,2015	n/a	all tweets within 60 days after first tweeting posts with one of 113 keywords related to flu shots	n/a	0	0	0	0	1	0	0	3	0	0	0	0	0	1	0	0	0	0	0	1	0	1	0	0	0	0	0	1	1	0	0	1	0	0	0	0	0	0	0	0	1	0
381	United States	437	tweets	May 26 to December 9 2012	N/A	Tweets with keywords associated with drug and substance use	No mention	0	0	0	1	0	0	0	3	0	1	0	0	0	0	0	0	0	0	0	2	0	1	0	0	0	0	0	0	0	0	0	0	0	0	0	0	1	0	0	0	0	0
383	United States	80680499	tweets	Year 2012	N/A	Enlgish tweets originating in the United States with "United States" or nonambigious US cities in location field containing any of disease terms	No mention	0	1	0	0	0	0	0	3	1	0	0	0	0	0	0	0	0	0	0	2	0	1	0	0	0	0	0	0	0	0	0	0	0	0	0	0	0	0	0	0	0	0
384	United States	113964	tweets	January 2014 to April 2017	N/A	All publicly available tweets posted by 112,500 Twitter users using the Twitter streaming API to detect tweets mentioning keywords used when announcing a pregnany	Duplicated tweets, tweets not written in English, tweets no longer of Twitter at time of the collection	0	0	0	1	1	0	0	3	1	0	0	0	0	0	0	0	0	0	0	2	1	1	1	0	0	0	1	0	0	0	0	0	0	0	0	0	0	0	0	0	1	0
389	United States	600000000	tweets	Sept5,2013-Sept5,2014	n/a	all tweets containing variations on "depress" in yearlong study period	using "depress" in different contexts (great depression, tropic depression, pet depression, etc). not in MSA of interest. retweets	0	0	1	0	0	0	0	3	0	1	0	0	0	0	0	0	0	0	0	0	0	0	0	1	0	0	1	0	0	1	0	0	0	0	0	0	0	1	0	0	0	0
390	United States	402	tweets	Sept5,2013-Mar5,2014	n/a	English language tweets from the USA that include "depress" or variants, then randomly selected	exclude users whose tweets do not express depressed feelings, such as those regarding tropical depression.	0	0	0	0	1	0	0	3	0	1	0	0	0	0	0	0	0	0	0	1	0	0	0	1	0	0	1	1	0	1	0	0	1	0	0	0	0	1	0	0	0	0
392	United States	9880	tweets	May26-Dec9,2012	n/a	US-based tweets including keywords related to sexual risk-related attitudes and behaviors as well as HIV-related substance use.	tweets from states without publicly available HIV data (North Dakota, South Dakota, Vermont, Washington DC, Hawaii, Alaska, Maryland, and Massachussetts). tweets using keywords out of context (coke pertaining to soda rather than cocaine)	0	0	1	0	0	0	0	3	0	1	0	0	0	0	0	0	0	0	0	0	0	0	0	0	0	0	0	1	1	0	0	1	0	0	0	1	0	0	0	0	0	0
393	United States	2157260	tweets	5/26/2012-12/9/2012	2012-2103	Not mentioned	Tweets posted between May 26, 2012 and December 9, 2012 posting about sexual risk behaviors, drug use, and HIV	0	0	1	0	0	0	0	3	1	0	0	0	0	0	0	0	0	0	0	0	0	1	0	0	0	0	0	0	0	0	0	0	0	0	0	0	0	0	0	0	0	0
394	United States	669136	tweets	February 1 to March 9 2015	N/A	Tweets with keywords related to vaccination: vaccination, vaccine, vaccines, vax, vaxine, vaxx	No mention	0	0	0	1	0	0	0	3	1	0	0	0	0	0	0	0	0	0	0	2	1	0	1	0	0	0	0	1	0	0	0	1	0	0	0	0	0	0	0	0	0	0
396	United States	1500	tweets	Jan1-Mar31,2011	n/a	tweets containing one of 113 keywords related to physical activity	users who didn't have any followers/followings. tweets posted by organization. tweets including 1 of the keywords but not about physical activity. non-english tweets.	0	0	1	0	0	0	0	3	0	0	0	1	0	0	0	0	0	0	0	1	1	0	0	0	0	1	1	1	0	0	0	0	0	0	0	0	0	0	1	0	0	0
398	United States	78101744	tweets	Jan 1,2011-Apr15,2015	n/a	tweets containing flu-related keywords (like "flu," "influenza," and "h1n1") in the USA	retweets, not in location of interest	0	0	0	0	1	0	0	3	0	1	0	0	0	0	0	0	0	0	0	1	0	1	0	0	0	0	0	0	0	0	0	0	0	0	0	0	0	0	0	0	0	0
404	United States	19818236	tweets	Apr1,2014-Jan21,2015	Apr1,2014-Jan21,2015	1% public tweets from the USA in english	tweets containing linking information outside of the self contained tweet, predominately non language elements (ie, URLs, usernames, and retweet information)	0	0	1	0	0	0	0	3	0	0	1	0	0	1	0	0	0	0	0	0	0	0	1	0	0	0	1	0	1	0	0	0	0	0	1	0	0	0	0	0	0	0
412	United States	680	tweets	Aug 4, Oct2, and Oct8,2014. Feb12,2016	Mar2,2016	all tweets posted 1 hour before and after scheduled Ebola/Zika chat using hashtag #CDCChat	tweets from CDC accounts, retweets, public tweets that were promoting the chat but not posing question/comment, non-English tweets	0	1	0	0	0	0	0	3	0	0	0	0	0	0	0	0	1	0	0	1	0	0	0	0	0	1	1	0	0	0	0	0	0	0	0	1	0	0	0	0	0	0
248	Utah	422094	tweets	April 2015 - March 2016	Not specified	Adults aged 20 years and older in 2015 living in Salt Lake City, UT	Tweets outside Utah latitude and longitude coordinates (n = 422,904)	0	0	1	0	0	0	0	0	1	0	0	0	0	0	0	0	0	0	0	0	1	0	0	1	0	0	0	0	0	0	0	0	1	0	1	0	0	0	1	1	0	0
401	Victoria, Australia	100000	tweets	May-Aug2011	n/a	tweets posted between May-Aug2011 from users based in Victoria, Australia including keywords that may indicate flu cases	retweets	0	0	1	0	0	0	0	3	1	0	0	0	0	0	0	0	0	0	0	0	0	1	0	0	0	0	0	1	1	0	0	1	0	0	0	1	0	0	0	0	0	0
367	West Virginia, USA	798	tweets	Jan9-Feb1,2014	n/a	20% random sample of tweets including hashtag #wvwatercrisis	indecipherable tweets	0	1	0	0	0	0	0	3	1	0	0	0	0	0	0	0	0	0	0	1	0	0	0	0	0	0	0	0	0	0	0	0	0	0	0	0	0	0	1	1	0	0
121	Global	4439	tweets	July 10-14, 2014	July 10-14, 2014	tweets including the keywords (hookah, shisha, sheesha, nargile, narghile, waterpipe, hubblebubble and arghila) between Jul 10-14, 2014	duplicates; retweets; tweets related to a song called 'Hookah'	0	0	1	0	0	0	0	1	1	0	0	0	0	0	0	0	0	0	0	1	0	0	0	0	0	1	1	0	0	0	0	0	0	0	0	0	1	0	0	0	0	0
124	Global	1495480	tweets	Jan 1-Dec 31, 2016	n/a	tweets containing keyword "Zika" in year 2016	n/a	0	0	1	0	0	0	0	1	0	1	1	0	0	0	0	0	0	0	0	1	0	0	0	0	0	0	0	0	1	0	0	0	0	0	0	1	0	0	1	0	0	0
125	Global	100000	tweets	2007-2010 (unclear months)	for two months between 2007-2010	tweets between 2007-2010 with one of 81 drug names as keyword search terms.	n/a	0	1	0	0	0	0	0	1	0	0	0	0	1	0	0	0	0	0	0	0	0	1	0	0	0	0	0	0	0	0	0	1	0	0	0	0	0	0	0	0	1	0
207	Global	37686	tweets	"three months in the spring of 2015"	"three months in the spring of 2015"	Tweets containing term asthma or COPD or with hashtags for COPD/asthma.	exact duiplicates (n=6119)	0	0	1	0	0	0	0	1	1	0	0	0	0	0	0	0	0	0	0	0	1	0	1	0	0	1	1	0	1	0	0	1	0	0	1	0	0	0	0	0	0	0
208	Global	2518250	tweets	1/1/2012-1/1/2017	n/a	Twitter hashtags #ProstateCancer and #BreastCancer and the corresponding ontology hashtags #PCSM and #BCSM from 01/01/2012–01/01/2017	n/a	0	0	1	0	0	0	0	1	1	0	0	0	0	0	0	0	0	0	0	0	0	0	0	0	1	0	0	0	0	0	0	0	0	1	1	0	0	0	0	0	0	0
209	Global	14517472	tweets	February 28th to March 7th, before the Tohoku earthquake on March 11th 2011, and from March 14th to March 21st, after the earthquake	n/a	tweets in English and Japanese for the seven days before and after the earthquake, searched on the 6 most commonly used hiragana characters to retrieve Japanese tweets (TP-JP) and the six most common words in English language to retrieve English tweets (TP-EN): ‘‘the’’, ‘‘be’’, ‘‘to’’, ‘‘of’’, ‘‘and’’, and ‘‘a’’. 1% sampling API (spritzer) Feb28-Mar7 and Mar14-21, 2011	n/a	0	1	0	0	0	0	0	1	0	0	0	0	0	0	1	0	0	0	0	2	1	0	0	0	0	0	0	0	0	0	0	0	0	0	0	0	0	0	0	1	0	0
212	Global	191473	tweets	Jan-Nov 2016	n/a	tweets containing suicide-related terms between Jan-Nov 2016	tweets deemed to be unrelated to suicide or suicide ideation	0	0	1	0	0	0	0	1	0	0	1	0	0	0	0	0	0	0	0	1	0	1	0	0	0	0	1	0	0	0	0	0	0	0	0	0	0	1	0	0	0	0
216	Global	619937	tweets	Jun-Nov 2015	Jun-Nov 2015	tweets containing a combination of international nonproprietary names and brand names of commonly abused prescription opioids between Jun-Nov 2015	no collected tweets were excluded per se, but 1,778 were considered to be "signal" data because they contained content associated with illict online drug sales. The majority of analysis happened using this subset	0	1	0	0	0	0	0	1	1	0	0	0	0	0	0	0	0	0	0	1	0	0	0	0	0	0	0	1	1	0	0	1	0	0	0	0	1	0	0	1	0	0
217	Global	213041	tweets	Nov 15-Dec 5, 2017	Dec 6 and 7, 2017	tweets containing a combination of International Nonproprietary Names and brand names of commonly abused opioids	no collected tweets were excluded per se, but a subset were considered to be "signal" data because they contained content associated with illict online drug sales. The majority of analysis happened using this subset. Of this subset, manually discarded tweets whose content did not have a clear indication that the tweet was about the sale or promotion of a prescription opioid. Of subset, excluded r…	0	0	1	0	0	0	0	1	0	0	0	0	1	0	0	0	0	0	0	0	0	1	0	0	0	0	0	1	1	0	0	1	0	0	0	0	1	0	0	1	0	0
218	Global	290816	accounts	Jan 1-Dec31, 2018	Jan 1-Dec31, 2018	tweets containing 26 vaping-related terms in 2018	retweets, non-English twitter posts, twitter posts from bot accounts, posts from accounts posting a higher than normal frequency of posts, duplicate posts that were not retweets and promotional posts	0	0	1	0	0	0	0	1	1	0	0	0	0	0	0	0	0	0	0	0	0	0	0	0	0	0	0	1	1	0	0	1	0	0	0	0	1	0	0	0	0	0
219	Global	48734	tweets	Feb24-Apr27, 2016	Feb24-Apr27, 2016	tweets containing Zika, Zika virus, or Zika virus treatment between Feb 24-Apr 27, 2016	tweets not considered relevant based on criteria from 3 microbiology and immunology experts then used as the relevancy ground truth.	0	0	1	0	0	0	0	1	1	0	0	0	0	0	0	0	0	0	0	1	0	0	1	0	0	1	0	0	1	0	0	0	0	0	0	1	0	0	0	0	0	0
254	Global	2078	tweets	2 months, unspecified date range	n/a	random sample of tweets containing set suicide-related terms and phrases, then matched with control posts based on time-zone of twitter account, day of week/time of day, number of followers, number of other users the individual was following, total number of previous posts (adjusted into quartiles), and gender (approximated in 1/3 of twitter posts by comparing users profile with a database of nam…	for cases: data known or incomprehensible. For controls: contains suicide terms, did not match user characteristics of the cases, were from a case user, non-english	1	0	0	0	0	0	0	1	1	0	0	0	0	0	0	0	0	0	0	0	0	0	1	0	0	1	1	0	1	0	0	0	0	0	0	0	0	1	0	0	0	0
255	Global	254	tweets	not specified (utilizing secondary data)	n/a	random sample of tweets containing set suicide-related terms and phrases, then matched with control posts based on time-zone of twitter account, day of week/time of day, number of followers, number of other users the individual was following, total number of previous posts (adjusted into quartiles), and gender (approximated in 1/3 of twitter posts by comparing users profile with a database of nam…	for cases: data known or incomprehensible. For controls: contains suicide terms, did not match user characteristics of the cases, were from a case user, non-english	0	0	1	0	0	0	0	1	1	0	0	0	0	0	0	0	0	0	0	2	0	0	0	0	0	0	0	1	0	0	0	0	0	0	0	0	0	1	0	0	0	0
256	Global	42236	tweets	July 24-Aug1,2014	July 24-Aug1,2014	tweets containing #Ebola, #EbolaOutbreak, #EbolaVirus or #EbolaFacts	n/a	0	0	0	1	0	0	0	1	0	1	1	1	1	0	0	0	0	0	1	0	0	0	0	0	0	0	1	1	0	0	0	0	0	0	0	1	0	0	0	0	0	0
257	Global	39940	tweets	December 1, 2014 & Dec 1, 2015	December 1, 2014 & Dec 1, 2015	English language tweets that mentioned HIV/AIDS	composed tweets	0	0	1	0	0	0	0	1	0	1	1	1	1	0	0	0	0	0	1	0	0	0	1	0	0	1	1	0	1	0	0	0	0	0	0	1	0	0	0	0	0	0
259	Global	218748	tweets	2009-2017	n/a	tweets related to water fluoridation between 2009 and 2017	n/a	0	0	1	0	0	0	0	1	0	0	1	1	1	0	0	0	0	0	0	0	0	0	1	0	0	1	1	0	1	0	0	0	0	0	0	0	0	0	1	0	0	0
260	Global	31150	tweets	10 days in early 2014	10 days in early 2014	english-language tweets including words related to AD, dementia, and cognitive decline	retweets, tweets that had no clear relevanct to AD or dementia, posts by users whose handle contained a keywoord but whose tweets had no content related to dementia	0	0	1	0	0	0	0	1	0	0	1	1	0	0	0	0	0	0	0	2	0	1	1	0	0	0	1	0	1	0	0	0	0	0	0	0	0	0	1	0	0	0
261	Global	175000	tweets	July1-Aug31,2014	July1-Aug31,2014	tweets containing hashtags related to NDD between Jul1-Aug31,2014	tweets containing both #outside as well as #nudist or #adult. Non-english language tweets.	0	0	1	0	0	0	0	1	0	0	1	1	1	0	0	0	0	0	0	2	0	0	1	0	0	0	1	1	1	0	0	1	0	0	0	0	0	0	0	1	0	0
262	Global	76119	tweets	Aug1-Oct31, 2014	Aug1-Oct31, 2014	tweets containing keywords related to colorectal cancer between Aug1-Oct31,2014	n/a	0	0	1	0	0	0	0	1	1	0	0	0	0	0	0	0	0	0	0	1	0	0	0	0	0	0	0	1	1	0	0	1	0	0	1	0	0	0	1	0	0	0
263	Global	3000000	tweets	May-Dec 2009	n/a	all public tweets, but separated into tweets that indicate flu (have flu", 'have the flu", "have swine flu", "have the swin flu") and those that don’t	n/a	0	1	0	0	0	0	0	1	0	0	1	0	0	0	0	0	0	0	0	0	0	1	0	0	0	0	0	0	0	0	0	1	0	0	0	1	0	0	0	0	0	0
264	Global	656	tweets	Feb1-Aug16,2018	n/a	public tweets containing #hikikomori between Feb1-Aug16,2018 written in English, Italian, Spanish, Catalan, or French	no identifiable language. Contained only a link	0	0	1	0	0	0	0	1	0	0	1	0	1	0	0	0	0	0	0	1	0	0	0	0	0	0	0	0	0	0	0	0	0	0	0	0	0	1	0	0	0	0
275	Global	38191	keyword	Sept26,2015-March9,2016	n/a	Avian-influenza related messages between Sept26,2015-Mar9,2016.	duplicates	0	0	0	1	0	0	0	1	0	1	0	0	0	0	0	0	0	0	0	1	0	0	0	0	0	0	0	1	1	0	0	1	0	0	0	1	0	0	1	0	0	0
276	Global	920	tweets	24hrs from Feb 15-16,2012	n/a -- assuming realtime extraction of tweets	english-language tweets containing words "dementia" or "alzheimer"	exact duplicates	0	0	1	0	0	0	0	1	1	0	0	0	0	0	0	0	0	0	0	0	0	0	0	0	0	0	1	0	0	0	0	0	0	0	0	0	0	0	1	0	0	0
278	Global	18	tweets	July 18,2012	July 18,2012	english language accounts that included tweets with the terms "quit smoking" and "smoking cessation"	accounts averaging < 1 tweet per day over duration of account's life. accounts that didn't tweet in 24 hours prior to time at which the inventory was taken	0	1	0	0	0	0	0	1	0	0	0	0	1	0	0	0	1	0	0	2	0	0	0	0	0	1	1	1	0	0	0	0	0	0	0	0	1	0	0	0	0	0
279	Global	7773316	tweets	Sept 5-Oct 5,2014	n/a	tweets containing the word Ebola from Sept5-Oct5,2014	n/a	0	0	1	0	0	0	0	1	1	0	0	0	0	0	0	0	0	0	0	0	0	0	0	0	0	0	0	0	0	0	0	0	0	1	0	1	0	0	0	0	0	0
280	Global	6657	tweets	Feb1,2012-Jan31,2013	n/a	tweets in the HMC cigarette archive and HMC smoking archive that included menthol-related indicators	non-english. irrelevant to cigarette smoking or menthol cigarettes	0	0	1	0	0	0	0	1	0	0	0	0	0	0	0	0	1	0	0	1	0	0	0	0	0	1	1	1	0	0	0	0	0	0	0	0	1	0	0	0	0	0
281	Global	185	accounts	Jan 13+Jan 19,2017	Jan 13+Jan 19,2017	public profiles of twitter users including terms identifying them as living solid organ donors; public profiles of twitter users including terms identifying them as organ transplant providers	users who performed hair, stem cell or bone marrow transplants. living donor transplant recipients, potential living donors, and bone marrow donors	0	0	1	0	0	0	0	1	0	0	0	0	1	0	0	0	1	0	0	1	0	0	0	0	0	0	1	1	0	0	0	0	0	0	0	0	0	0	1	0	0	0
284	Global	14217	accounts	Sept1-Nov5,2017	n/a	tweets that mentioned #mentalhealthday or #mytipsformentalhealth between Sept1-Nov5,2017	n/a	0	1	0	0	0	0	0	1	0	0	1	0	0	0	0	0	0	0	0	0	0	0	1	0	0	0	1	1	1	0	0	1	0	0	0	0	0	1	0	0	0	0
286	Global	10822	tweets	not specified	n/a	tweets including generic and brand names of drugs, and their possible phonetic misspellings	n/a	0	1	0	0	0	0	0	1	1	0	0	0	0	0	0	0	0	0	0	0	0	1	0	0	0	0	0	0	0	0	0	0	0	0	0	0	0	0	0	0	1	0
300	Global	6249626	tweets	Dec11,2015-Mar4,2016	n/a	tweets mentioning the word “Zika” (and all variants of this string, such as #Zika, #ZikaVirus, etc) and the variant “zikv”	n/a	0	0	1	0	0	0	0	1	0	1	1	1	0	0	0	0	0	0	0	0	0	0	0	0	0	0	0	1	0	0	0	0	0	0	0	1	0	0	0	0	0	0
301	Global	288	accounts	a week in Dec 2013	n/a	random 10% of english language tweets mentioning the brand black&mild or Swisher Sweets	foreign language tweets, re-tweets, and irrelevant tweets (eg, Nick Swisher, the baseball player)	0	0	1	0	0	0	0	1	0	0	0	0	0	0	0	1	0	0	0	1	0	0	0	0	0	0	0	1	0	0	0	0	0	0	0	0	1	0	0	0	0	0
345	Global	284303	tweets	Oct1-29,2015	Oct1-29,2015	english-language tweets about HPV vaccines between Oct1-29,2015	users who were suspended, protected or deleted.	0	0	1	0	0	0	0	1	0	0	0	0	0	0	1	0	0	0	0	1	1	1	1	0	0	0	1	0	1	0	0	0	0	0	0	0	0	0	0	0	0	0
347	Global	217623	tweets	Jun11-Jul11,2017	Jun12-Jul12,2017	tweets between June11-July11,2017 containing the terms dementia or Alzheimer	multiple tweets by the same account holder. Non-english language tweets. Accounts belonging to organizations, researchers or carers, or individuals who did not identify as having dementia.	0	0	1	0	0	0	0	1	0	1	1	1	1	0	0	0	0	0	0	2	0	0	0	0	0	0	0	0	0	0	0	0	0	0	0	0	0	0	1	0	0	0
360	Global	2027	tweets	April, May 2017	n/a	tweets about dementia patients getting lost	users unrelated to the study, tweets unrelated to the study, non-english tweets	1	0	0	0	0	0	0	1	0	0	0	1	0	0	0	0	0	0	0	1	0	0	0	0	0	0	0	1	1	0	0	1	0	0	0	0	0	0	1	0	0	0
363	Global	220670	tweets	Jan1-Dec31, 2012	2013	tweets containing #weightloss and #diet/#fitness/#health in 2012 at three a priori time periods ((1) holidays: pre-winter holidays, holidays, and post-holidays; (2) Season: winter and summer; and (3) New Year’s: pre-New Year’s and post-New Year’s)	n/a	0	1	0	0	0	0	0	1	1	0	0	0	0	0	0	0	0	0	0	1	0	0	0	0	0	0	0	0	0	0	1	0	0	0	0	0	0	0	1	0	0	0
364	Global	1519	tweets	Feb 23-Apr,2015	n/a	tweets containing the terms: "secondhand vape” OR “secondhand vaping” OR “second-hand vape” OR “second-hand vaping” OR “vape smoke” OR “ecig smoke” OR “ecig smoke” OR “e-cigarette smoke” OR “vape shs” OR “ecig shs” OR “vape secondhand smoke” OR “vape second-hand smoke” OR “esmoke” OR “e-smoke”	duplicates	0	0	1	0	0	0	0	1	1	0	0	0	0	0	0	0	0	0	0	1	0	0	0	0	0	1	1	0	0	0	0	0	0	0	0	0	1	0	0	0	0	0
366	Global	600	tweets	Jan1-Dec31,2014	n/a	english language tweets including keywords/hashtags related to e-cigarettes and smoking cessation, separated a dataset that excluded words related to sales/advertising. from both datasets, selected 300 highesth authority tweets	tweets about marijuana vaping	0	1	0	0	0	0	0	1	1	0	0	0	0	0	0	0	0	0	0	0	0	0	0	0	0	1	1	0	0	0	0	0	0	0	0	0	1	0	0	0	0	0
372	Global	1200000	tweets	Sept30-Oct8,2016	n/a	Twitter messages that contained one of 6 keywords commonly used to describe cancer (cancer, chemo, malignant, tumor, biopsy, and metastasizing)	n/a	0	1	0	0	0	0	0	1	0	0	0	1	0	0	0	0	0	0	0	1	0	0	0	0	0	0	1	0	0	0	0	0	0	0	1	0	0	0	0	0	0	0
380	Global	633492	tweets	n/a	42430	ED-related tweets from a corpus of 3,200 historical tweets from 208,065 users who are in the original set of users who identified as having ED or their twitter friends	mentions in retweets, users with less than 3 distinct ED-related tweets	0	0	1	0	0	0	0	1	0	0	0	0	0	0	1	0	0	0	0	0	1	0	1	0	0	1	1	0	1	0	0	0	0	0	0	0	0	1	0	0	0	0
387	Global	7483	tweets	Jun9-Jul9,2013	Jun9-Jul9,2013	tweets containing one of 41 keywords (in body of text and hashtags) between Jun9-Jul9,2013	tweets not specifically mentioning head injury occurring in a sport, non-english, used the search terms out of study context	0	0	1	0	0	0	0	1	1	0	0	0	0	0	0	0	0	0	0	1	0	0	0	0	0	1	1	0	0	0	0	0	0	0	0	0	0	0	1	0	0	0
395	Global	29032	tweets	Dec1,2013-Jan18,2014	n/a	tweets containing "flu" between Dec1,2013-Jan18,2914	duplicate twitter account	0	0	1	0	0	0	0	1	0	0	0	1	1	0	1	0	0	0	0	0	1	0	0	0	0	0	0	0	0	0	0	0	0	0	0	1	0	0	1	0	0	0
397	Global	1500000	tweets	Apr-May, 2018	Apr-May, 2018	tweets containing disease-related hashtags	n/a	0	0	1	0	0	0	0	1	1	0	0	0	0	0	0	0	0	0	0	0	1	1	0	0	0	0	0	0	0	0	0	0	0	0	0	0	0	0	0	0	0	0
399	Global	884	tweets	Oct 1,2013-Mar31,2014	n/a	tweets containing combinations of keywords (HPV, vaccine, Gardasil, Cervarix, vaccination, cervical, cancer)	tweets that became deleted or the user had become protected or suspended, or if the text was identical after pre-processing	0	0	0	0	1	0	0	1	0	0	0	0	0	0	1	0	0	0	0	0	1	1	0	0	0	0	0	0	0	0	0	1	0	0	0	0	0	0	1	0	0	0
402	Global	157951	tweets	Jan1,2014-Apr30,2015	n/a	All tweets containing hashtag #globalhealth between Jan1,2014-Apr30,2015	not discussing co-occurring hashtags of interest (#malaria, #HIV, #NCDS, #NTDS, #HIV, #TB)	0	0	1	0	0	0	0	1	0	0	1	0	0	0	0	0	0	0	0	2	0	0	0	0	0	0	0	1	0	0	0	0	0	0	0	1	0	0	0	0	0	0
405	Global	669136	tweets	Feb1-Mar9,2015	n/a	tweets containing "vaccine," "vaccines," "vax," "vaxine," and "vaxx" between Feb1-Mar9,2015	n/a	0	0	0	0	1	0	0	1	0	1	0	0	0	0	0	0	0	0	0	2	0	0	0	0	0	0	0	0	1	0	0	0	0	0	0	1	0	0	0	0	0	0
406	Global	1135	tweets	July11,2014	n/a	tweets containing one of 13 transgender and gender nonconforming-specific hashtags from July11,2014	tweets deemed irrelevant to trans issues, non-english tweets, tweets containing sexually explicit material, duplicates	0	0	1	0	0	0	0	1	1	0	0	0	0	0	0	0	0	0	0	1	0	0	0	0	0	1	1	0	0	0	0	0	0	0	0	0	0	0	0	0	0	0
409	Global	88586	tweets	Mar25-Jul31,2014	n/a	tweets including keywords related to brand, generic, and slang names of opioids; words describing GI side effects; and methods of alleviating GI side effects	n/a	0	0	1	0	0	0	0	1	0	0	0	0	0	1	0	0	0	0	0	1	0	0	0	0	0	0	1	0	0	0	0	0	0	0	0	0	1	0	0	0	0	0
88	Global	142891	tweets	2 corpora-- 1) Feb 4, 2010-Nov 10, 2016 2) Jan 1, 2014-Apr 30, 2015	2 corpora-- 1) Nov 10, 2016 2) not mentioned	1) tweets with the hashtag #vaccine tweeted from Feb 4,2010-Nov 10, 2016 2) tweets with the hashtag #vaccineswork from Jan 1, 2014-Apr 30, 2015 that have been retweeted >=100 times	n/a	0	0	1	0	0	0	0	1	1	0	0	0	0	0	0	0	0	0	0	2	0	0	0	0	0	1	1	0	0	0	0	0	0	0	0	0	0	0	1	0	0	0
91	Global	347179	tweets	Oct 1, 2016-Oct 1, 2017	n/a	tweets with any combination of the words "genetic," "genomic," "health," "public health," "disease," "disorder," "condition," and "medicine" in either posts or accompanying hashtags.	n/a	0	0	1	0	0	0	0	1	0	1	0	0	0	1	0	0	0	0	0	2	0	0	0	0	0	1	1	0	0	0	0	0	0	0	0	0	0	0	1	0	0	0
92	Global	6721	tweets	Oct 13-Dec12 2011-2015; Oct 13-Nov 21, 2016	42695	Tweets with #pneumonia between Oct 13-Dec12 from 2011-2015; tweets with #pneumonia between Oct13-Nov21, 2016	n/a	0	0	1	0	0	0	0	1	0	0	0	1	0	0	0	0	0	0	0	2	0	0	0	0	0	0	0	0	1	0	0	0	0	0	0	0	0	0	1	0	0	0
93	Global	63770	tweets	Jan 1, 2017-Dec 31,2017	n/a	Tweets with set hashtags specific to HBOC and LS between Jan 1,2017-Dec 31, 2017	n/a	0	0	1	0	0	0	0	1	0	1	0	1	0	0	0	0	0	0	0	2	0	0	1	0	0	0	1	0	1	0	0	0	0	0	1	0	0	0	0	0	0	0
94	Global	1660	tweets	Oct 16-20, 2017	Oct 16-20, 2017	Tweets with #metoo collected between Oct 16-20, 2017 from any twitter user with a public profile	Tweets with #metoo between Oct 16-20, 2017 from any twitter users with a public profile	0	0	1	0	0	0	0	1	1	0	0	0	0	0	0	0	0	0	0	1	0	0	0	0	0	1	1	0	0	0	0	0	0	0	0	0	0	0	0	1	0	0
95	Global	15342	tweets	Feb 26-Mar 5, 2018	n/a	english-language tweets with the following hashtags: #psychosis, #psychotic, #schizophrenic, #schizophrenia, #diabetes, #diabetic, #breastcancer, #hiv, and #alzheimer between Feb 26-Mar 5, 2018	n/a	0	0	1	0	0	0	0	1	1	0	0	0	0	0	0	0	0	0	0	0	0	0	0	0	0	0	1	0	0	0	0	0	0	0	1	1	0	0	1	0	0	0
97	Global	676854	tweets	Jul 12, 2018-Jul 12, 2019	n/a	tweets containing search term "healthcare" between Jul 12, 2018-Jul 12, 2019, only keeping the three types of entities such as diseases, symptoms, and pharmacologic substances	tweets with <5 words	0	1	0	0	0	0	0	1	1	0	0	0	0	0	0	0	0	0	0	0	0	1	0	0	0	0	0	0	1	0	0	1	0	0	0	1	0	0	0	0	0	1
98	Global	956262	tweets	Jan 1, 2014-Dec 31, 2017	n/a	tweets using HPV vaccine-related keywords (i.e., HPV, human papillomavirus, Gardasil, and Cervarix) between Jan1, 2014-Dec31, 2017	n/a	0	0	1	0	0	0	0	1	1	0	0	0	0	0	0	0	0	0	0	1	0	1	0	0	0	0	1	0	0	0	0	0	0	0	0	0	0	0	0	0	0	0
162	Global	15000000	tweets	Mar 13-Jun 29, 2014	Mar 13-Jun 29, 2014	tweets about listeria, flu, swine flu, measles, meningitis, tuberculosis, major depression, GAD, OCD, Bipolar disorder, air disaster, melanoma experimental drug	n/a	0	0	0	1	0	0	0	1	0	1	0	1	1	0	0	0	0	0	0	2	0	1	1	0	0	1	0	1	1	0	0	1	0	0	0	0	0	1	0	1	0	0
163	Global	2847	tweets	Dec 6,2012-Jun20,2013	n/a	tweets with tobacco-related keywords and price-related keywords	non-english tweets, tweets uinrelated to a tobacco or cessation price promotion	0	0	1	0	0	0	0	1	1	0	0	0	1	0	0	0	0	0	0	1	0	0	0	0	0	0	0	0	0	0	0	0	0	0	0	0	1	0	0	0	0	0
164	Global	20000	tweets	4-week period starting in the last week of May 2015	4-week period starting in the last week of May 2015	english-language tweets containing the terms "dentist" and "doctor"	tweets lacking personal/possessive pronouns, retweets	0	0	1	0	0	0	0	1	1	0	0	0	0	1	0	0	0	0	0	1	0	0	1	0	0	0	0	0	0	0	0	0	0	0	0	0	0	0	0	0	0	1
168	Global	1765388	tweets	Sept 21, 2016-Feb 8,2017	Apr 1, 2017-Mar 7,2018	tweets involving a working list of users, hashtags, and keywords related to AMS	tweets involving noisy users/hashtags	0	0	1	0	0	0	0	1	0	0	0	1	0	0	0	0	0	0	0	2	1	0	0	0	0	0	0	0	0	0	0	0	0	0	0	0	0	0	0	1	0	0
172	Global	31854	tweets	Sept-Dec, 2017	Sept-Dec, 2017	english-language tweets including keywords related to PrEP (truvada, hiv and prep, preexposure and prophylaxis and hiv) or pill (pill and prevent and hiv, pill and protect and hiv, pill and protect and aids) between Sept-Dec 2017	n/a	0	0	1	0	0	0	0	1	0	1	0	0	0	0	0	0	0	0	0	0	0	0	1	1	0	1	1	1	1	1	0	1	1	0	0	1	0	0	0	0	0	0
306	Global	1700	tweets	not specified	2013	parents of a (living or deceased) child diagnosed with cancer at any age up to the age of 19 with an active Twitter account (tweeted at least once in the 7 days prior to recruitment)	n/a	0	1	0	0	0	0	0	2	1	0	0	0	0	0	0	0	0	0	0	1	0	1	0	0	0	0	0	0	0	0	0	0	0	0	1	0	0	0	1	0	0	0
173	Global	11000000	tweets	Jun-Nov, 2015	Jun-Nov, 2015	english-language tweets including keywords of brand and international non-proprietary (e.g. generic) names (INN names) of commonly abused prescription analgesic opioid drugs between Jun-Nov, 2015	tweets with <=2 words, non-english tweets, tweets with marketing-related words	0	0	1	0	0	0	0	1	1	0	0	0	1	0	0	0	0	0	0	1	0	1	0	0	0	0	0	1	1	0	0	1	0	0	0	0	1	0	0	0	0	0
271	Yogyakarta, Indonesia	15000	tweets	8/2016-6/2018	N/A	Geotagged tweets in administrative boundaries of study area	N/A	0	0	0	0	0	0	0	0	0	1	0	0	0	0	0	0	0	0	0	0	0	1	0	0	0	0	0	0	0	0	0	0	0	0	0	1	0	0	0	0	0	0
149	No mention	1544122	tweets	1/5/2016 - 7/23/2016	N/A	Users who explicitly self-identified as having schizophrenia within profile or in tweet/caption (search terms schizophrenia, schizoaffective, schizotypal, psychosis); control group - individual people; users actively posted within 200 day period with publicly available accounts; tweets with suicide terms (suicide, suicidal) and risk factors (depression, depressed, anxiety, anxious)	Spam, bots, organizational users	0	0	0	0	0	0	0	0	0	0	0	0	0	1	0	0	0	0	0	0	0	1	0	0	0	0	0	0	0	0	0	0	0	0	0	0	0	1	0	0	0	0
325	No mention	252	tweets	3/2014-3/2015	N/A	Tweets with "Ebola", with >100 comments/reposts ("influential propatagors")	N/A	0	0	0	0	0	0	0	0	0	0	0	0	1	0	0	0	0	0	0	0	1	0	0	0	0	0	0	0	0	0	0	0	0	0	0	1	0	0	0	0	0	0
[truncated: 31 more columns]

## Sheet: Code book
Domain	Variable	Description	Values
Study Design	DesignCaseCont	Study design is a case-control study	1=True 0=False
	DesignCaseStudy	Study design is a case study	1=True 0=False
	DesignCrossSection	Study design is a cross sectional study	1=True 0=False
	DesignLongitudinal	Study design is a longitudinal study	1=True 0=False
	DesignPilot	Study design is a pilot study	1=True 0=False
	DesignTimeSeries	Study design is a time series study	1=True 0=False
	DesignCohort	Study design is a cohort study	1=True 0=False
Linked Data elements	Linking_none	There is no linking data in the study	1=True 0=False
	Linking_geo	Geographic data are linked	1=True 0=False
	Linking_time	Time stamps/data are linked	1=True 0=False
	Linking_username	Username is linked	1=True 0=False
	Linking_TweetChars	Tweet characteristics are linked	1=True 0=False
	Linking_BasicDemos	Basic demographics are linked	1=True 0=False
	Linking_Network	Social network is linked	1=True 0=False
	Linking_Photo	Profile photo is linked	1=True 0=False
	Linking_UserType	Type of user (e.g., organizational account, personal account) is linked	1=True 0=False
	Linking_namedInfluencer	Legal name of influencer is linked	1=True 0=False
	Linking_PHI	Personal health information is linked	1=True 0=False
Level of identification	ID_Level	Level of identification of users/tweets	0=No identifying information 1=Anonymized data, paraphrased tweets 2=Identifiable information, direct quotes
Purpose, Measures, and Analysis	PurMsrAna_network	Network analysis is used	1=True 0=False
	PurMsrAna_Tool	Tool evaluation is used	1=True 0=False
	PurMsrAna_sentML	Sentiment mining through machine learning is used	1=True 0=False
	PurMsrAna_sentGEO	Sentiment mining through geospatial analysis is used	1=True 0=False
	PurMsrAna_sentCOUNTS	Sentiment mining through frequencies/counts is used	1=True 0=False
	PurMsrAna_sent_NLP	Sentiment mining through natural language processing is used	1=True 0=False
	PurMsrAna_contentML	Thematic exploration through machine learning is used	1=True 0=False
	PurMsrAna_contentGEO	Thematic exploration through geospatial analysis is used	1=True 0=False
	PurMsrAna_contentCOUNTS	Thematic exploration through frequencies/counts is used	1=True 0=False
	PurMsrAna_content_NLP	Thematic exploration through natural language processing is used	1=True 0=False
	PurMsrAna_survML	Surveillance through machine learning is used	1=True 0=False
	PurMsrAna_survGEO	Surveillance through geospatial analysis is used	1=True 0=False
	PurMsrAna_survCOUNTS	Surveillance through frequencies/counts is used	1=True 0=False
	PurMsrAna_surv_NLP	Surveillance through natural language processing is used	1=True 0=False
Public Health Topic	Topic_chronic	Topic is chronic disease	1=True 0=False
	Topic_ID	Topic is infectious disease	1=True 0=False
	Topic_Sub	Topic is substance use	1=True 0=False
	Topic_MH	Topic is mental health	1=True 0=False
	Topic_HealthProm	Topic is health promotion	1=True 0=False
	Topic_EnviroHz	Topic is environmental health	1=True 0=False
	Topic_ADR	Topic is adverse drug reactions	1=True 0=False
	Topic_HCSystem	Topic is healthcare system	1=True 0=False
	Topic_SDH	Topic is social determinants of health	1=True 0=False
	Topic_CommDesign	Topic is community design	1=True 0=False
	Topic_Equity	Topic is health equity	1=True 0=False
	Topic_Global	Topic is global health	1=True 0=False
	Topic_MSRH	Topic is maternal, sexual, and reproductive health	1=True 0=False
	Topic_Vax	Topic is vaccination	1=True 0=False
Access	Access	Accession method of data	0=Unspecified API 2=Random Sampling 3=Purposive Sampling 4=Existing Database 5=Unspecified method of accession
Quality Assessment	RQMatch	The stated research question matches the data-defined research question	1=True 0=False
	ObjectiveHyp	Presence of clearly defined objective hypothesis	1=True 0=False
	ClearExtraction	There is a clear description of techniques for extracting	1=True 0=False
	Validity	Validity of measures clearly described	1=True 0=False 99=N/A
	Reliability	Reliability methods described (e.g., interrater reliability)	1=True 0=False 99=N/A
	AccuracyChecks_Algorithms	Accuracy checks (e.g., validation of computer algorithms)	1=True 0=False 99=N/A
	GroundedAnalysis	Data analysis is sufficiently grounded	1=True 0=False
	FindingsFlow	Findings flow from the analysis of the data and address stated research question	1=True 0=False
	LimitationsDescribed	Clear description of limitations and trustworthiness of data	1=True 0=False
	AccessExplicitlyStated	Accession sampling type was explicitly stated	1=True 0=False
Ethics	Ethics_Vaguementioninpassing	Ethics were mentioned in paper's discussion	1=True 0=False
	Ethics_Mentionsanonymizing	Discussion of how data were anonymized	1=True 0=False
	Ethics_MentionsPolicyDataisPubliclyAvailable	Disccusion of data being public	1=True 0=False
	Ethics_Mentionsvoluntaryparticipation	Discussion of voluntary participation	1=True 0=False
	Ethics_Mentionstransparencyofdata	Discussion of data transparency	1=True 0=False
	Ethics_Extensivediscussionofethicaldebate	Extensive discussion of ethical questions/ethical debate	1=True 0=False
	Ethics_Datacannotbeshared	Mentions data cannot be shared	1=True 0=False
